# Supplementary material for: Artificially Sweetened Food Mediates the Perception of Chronic Pain in Individuals With Neuroticism Traits: A Mendelian Randomization Study
Source: Brain Behav. 2025 Apr 10;15(4):e70476. doi: 10.1002/brb3.70476 (PMC11982623; doi:10.1002/brb3.70476)
Supplement: Supplementary file 1 — Supporting Information [file BRB3-15-e70476-s001.xlsx]

## Sheet: Neuroticism (P < 5×10–6)
chr.exposure	pos.exposure	other_allele.exposure	effect_allele.exposure	beta.exposure	se.exposure	pval.exposure	eaf.exposure	samplesize.exposure	ncase.exposure	SNP	ncontrol.exposure	id.exposure	exposure	mr_keep.exposure	pval_origin.exposure	data_source.exposure
1	18021858	T	C	-0.021	0.004	1.95501e-06	0.1828	170911	NA	rs2279817	NA	aYMnFN	exposure	TRUE	reported	textfile
1	37242743	G	A	0.021	0.004	5.60803e-07	0.2276	170911	NA	rs490647	NA	aYMnFN	exposure	TRUE	reported	textfile
1	181698693	G	A	0.019	0.004	2.35299e-06	0.2481	170911	NA	rs4652676	NA	aYMnFN	exposure	TRUE	reported	textfile
1	197754741	A	G	0.018	0.004	4.01301e-06	0.7183	170911	NA	rs9427672	NA	aYMnFN	exposure	TRUE	reported	textfile
1	225893401	C	T	0.024	0.005	4.69602e-06	0.125	170911	NA	rs4653425	NA	aYMnFN	exposure	TRUE	reported	textfile
2	2775739	G	A	-0.028	0.006	3.252e-06	0.09142	170911	NA	rs67723639	NA	aYMnFN	exposure	TRUE	reported	textfile
2	43257545	C	T	-0.017	0.004	4.342e-06	0.2948	170911	NA	rs34141057	NA	aYMnFN	exposure	TRUE	reported	textfile
2	58656718	T	C	-0.028	0.006	1.15699e-06	0.1716	170911	NA	rs62140779	NA	aYMnFN	exposure	TRUE	reported	textfile
2	64381259	T	G	-0.016	0.003	4.16898e-06	0.431	170911	NA	rs6722750	NA	aYMnFN	exposure	TRUE	reported	textfile
2	135341200	A	G	-0.018	0.004	7.826e-07	0.4571	170911	NA	rs859767	NA	aYMnFN	exposure	TRUE	reported	textfile
2	144233251	G	C	0.021	0.005	4.97405e-06	0.1586	170911	NA	rs34112283	NA	aYMnFN	exposure	TRUE	reported	textfile
2	163420424	A	G	0.041	0.008	6.45996e-07	0.05224	170911	NA	rs75225668	NA	aYMnFN	exposure	TRUE	reported	textfile
2	195871819	C	T	-0.021	0.004	3.395e-06	0.1791	170911	NA	rs10172965	NA	aYMnFN	exposure	TRUE	reported	textfile
2	221639978	A	G	-0.018	0.004	2.86702e-06	0.2948	170911	NA	rs6726751	NA	aYMnFN	exposure	TRUE	reported	textfile
2	240349095	G	A	0.017	0.003	1.92699e-06	0.5187	170911	NA	rs4241231	NA	aYMnFN	exposure	TRUE	reported	textfile
3	34582993	A	C	-0.021	0.004	2.35299e-08	0.3246	170911	NA	rs35688236	NA	aYMnFN	exposure	TRUE	reported	textfile
3	65542856	T	C	-0.021	0.004	6.71893e-07	0.1978	170911	NA	rs35855737	NA	aYMnFN	exposure	TRUE	reported	textfile
4	90757505	T	C	0.02	0.004	2.18499e-06	0.7948	170911	NA	rs1372520	NA	aYMnFN	exposure	TRUE	reported	textfile
4	133265930	C	T	-0.02	0.004	4.06004e-06	0.1866	170911	NA	rs116442755	NA	aYMnFN	exposure	TRUE	reported	textfile
4	183933386	C	T	-0.059	0.012	8.91395e-07	0.02799	170911	NA	rs17333948	NA	aYMnFN	exposure	TRUE	reported	textfile
5	87968864	A	G	0.019	0.004	1.60299e-07	0.3134	170911	NA	rs6882046	NA	aYMnFN	exposure	TRUE	reported	textfile
5	164450693	C	A	0.02	0.004	4.33501e-07	0.2519	170911	NA	rs6888114	NA	aYMnFN	exposure	TRUE	reported	textfile
6	3961288	C	T	-0.016	0.003	1.60602e-06	0.4981	170911	NA	rs7743464	NA	aYMnFN	exposure	TRUE	reported	textfile
6	27626631	A	G	-0.022	0.004	2.32097e-07	0.194	170911	NA	rs9468186	NA	aYMnFN	exposure	TRUE	reported	textfile
6	70593803	C	T	-0.02	0.004	4.19904e-06	0.1828	170911	NA	rs13200171	NA	aYMnFN	exposure	TRUE	reported	textfile
6	120267538	G	A	-0.017	0.004	2.151e-06	0.6474	170911	NA	rs6569095	NA	aYMnFN	exposure	TRUE	reported	textfile
6	131143142	G	A	0.018	0.004	7.52697e-07	0.375	170911	NA	rs6941639	NA	aYMnFN	exposure	TRUE	reported	textfile
7	2939340	T	G	-0.017	0.004	2.006e-06	0.3563	170911	NA	rs4722214	NA	aYMnFN	exposure	TRUE	reported	textfile
7	21983077	G	A	0.028	0.006	2.64302e-06	0.09142	170911	NA	rs73061815	NA	aYMnFN	exposure	TRUE	reported	textfile
7	117529641	T	C	0.019	0.004	4.07099e-07	0.3004	170911	NA	rs10244364	NA	aYMnFN	exposure	TRUE	reported	textfile
7	139372966	T	C	0.017	0.004	1.79498e-06	0.4291	170911	NA	rs9690295	NA	aYMnFN	exposure	TRUE	reported	textfile
8	11105077	C	T	0.028	0.003	4.19662e-16	0.5951	170911	NA	rs2572431	NA	aYMnFN	exposure	TRUE	reported	textfile
8	27284692	C	T	0.016	0.004	3.86403e-06	0.4571	170911	NA	rs3779635	NA	aYMnFN	exposure	TRUE	reported	textfile
8	143069520	A	T	-0.03	0.006	2.334e-06	0.09142	170911	NA	rs73716038	NA	aYMnFN	exposure	TRUE	reported	textfile
9	4145340	G	A	-0.017	0.003	1.10999e-06	0.4459	170911	NA	rs9298995	NA	aYMnFN	exposure	TRUE	reported	textfile
9	11699270	C	G	-0.026	0.004	2.13599e-10	0.2295	170911	NA	rs10960103	NA	aYMnFN	exposure	TRUE	reported	textfile
9	23316330	G	C	-0.022	0.004	2.66299e-08	0.7407	170911	NA	rs2150462	NA	aYMnFN	exposure	TRUE	reported	textfile
9	120501644	T	G	-0.018	0.004	4.24199e-06	0.7537	170911	NA	rs2149351	NA	aYMnFN	exposure	TRUE	reported	textfile
10	58560883	G	A	0.016	0.004	2.57099e-06	0.6063	170911	NA	rs11005536	NA	aYMnFN	exposure	TRUE	reported	textfile
10	130877558	G	A	0.035	0.007	1.17899e-06	0.0653	170911	NA	rs73384572	NA	aYMnFN	exposure	TRUE	reported	textfile
11	10247295	C	T	0.02	0.003	3.81601e-09	0.4944	170911	NA	rs716804	NA	aYMnFN	exposure	TRUE	reported	textfile
11	12147395	G	A	-0.018	0.004	4.44099e-06	0.2556	170911	NA	rs10765924	NA	aYMnFN	exposure	TRUE	reported	textfile
11	47676170	A	G	0.018	0.003	1.265e-07	0.5354	170911	NA	rs7107356	NA	aYMnFN	exposure	TRUE	reported	textfile
11	74117462	T	C	-0.019	0.004	1.68e-06	0.7649	170911	NA	rs593531	NA	aYMnFN	exposure	TRUE	reported	textfile
11	99500748	A	C	-0.019	0.004	1.85999e-07	0.7015	170911	NA	rs2458167	NA	aYMnFN	exposure	TRUE	reported	textfile
11	113364803	C	T	0.023	0.004	4.03404e-10	0.6213	170911	NA	rs4938021	NA	aYMnFN	exposure	TRUE	reported	textfile
11	116126804	G	A	0.016	0.004	3.50397e-06	0.6063	170911	NA	rs10891937	NA	aYMnFN	exposure	TRUE	reported	textfile
12	74367283	G	T	0.017	0.003	5.92107e-07	0.569	170911	NA	rs932143	NA	aYMnFN	exposure	TRUE	reported	textfile
12	81430043	T	C	-0.018	0.004	3.78303e-07	0.6138	170911	NA	rs10862219	NA	aYMnFN	exposure	TRUE	reported	textfile
12	94426468	G	T	-0.018	0.003	3.53802e-07	0.5858	170911	NA	rs4761545	NA	aYMnFN	exposure	TRUE	reported	textfile
12	118375486	A	G	-0.023	0.004	2.39602e-07	0.8097	170911	NA	rs7973260	NA	aYMnFN	exposure	TRUE	reported	textfile
12	118876918	T	C	0.022	0.004	1.55998e-07	0.2127	170911	NA	rs56080343	NA	aYMnFN	exposure	TRUE	reported	textfile
13	99101426	G	C	-0.021	0.004	7.29407e-08	0.2854	170911	NA	rs9584850	NA	aYMnFN	exposure	TRUE	reported	textfile
14	75186010	A	G	0.016	0.003	3.252e-06	0.5037	170911	NA	rs7147721	NA	aYMnFN	exposure	TRUE	reported	textfile
15	25387186	C	G	-0.018	0.004	6.97895e-07	0.4067	170911	NA	rs4906947	NA	aYMnFN	exposure	TRUE	reported	textfile
15	78033735	T	C	-0.02	0.004	2.86398e-08	0.5056	170911	NA	rs12903563	NA	aYMnFN	exposure	TRUE	reported	textfile
16	59649779	A	G	-0.018	0.004	1.003e-06	0.6399	170911	NA	rs252704	NA	aYMnFN	exposure	TRUE	reported	textfile
17	2574821	G	A	-0.02	0.004	8.54398e-09	0.5373	170911	NA	rs12938775	NA	aYMnFN	exposure	TRUE	reported	textfile
17	43901528	T	C	0.026	0.004	1.76202e-10	0.2743	170911	NA	rs62057143	NA	aYMnFN	exposure	TRUE	reported	textfile
18	26339589	G	C	-0.017	0.004	3.90499e-06	0.5746	170911	NA	rs11083300	NA	aYMnFN	exposure	TRUE	reported	textfile
18	35127427	A	C	-0.021	0.004	5.582e-09	0.6325	170911	NA	rs1557341	NA	aYMnFN	exposure	TRUE	reported	textfile
18	51254450	T	C	0.04	0.009	3.16804e-06	0.04851	170911	NA	rs72928269	NA	aYMnFN	exposure	TRUE	reported	textfile
18	52857732	A	G	0.019	0.004	1.66001e-07	0.5373	170911	NA	rs1262465	NA	aYMnFN	exposure	TRUE	reported	textfile
18	69353970	G	A	-0.016	0.004	4.76596e-06	0.4403	170911	NA	rs7226611	NA	aYMnFN	exposure	TRUE	reported	textfile
19	46411720	G	A	0.044	0.009	1.94899e-06	0.04478	170911	NA	rs138805151	NA	aYMnFN	exposure	TRUE	reported	textfile
19	46433733	A	G	0.029	0.006	2.85503e-06	0.91418	170911	NA	rs10406374	NA	aYMnFN	exposure	TRUE	reported	textfile
22	41615376	C	T	0.019	0.004	5.11505e-07	0.3097	170911	NA	rs2273085	NA	aYMnFN	exposure	TRUE	reported	textfile

## Sheet: Experiencing mood (P < 5×10–6)
chr.exposure	pos.exposure	other_allele.exposure	effect_allele.exposure	beta.exposure	se.exposure	pval.exposure	eaf.exposure	samplesize.exposure	ncase.exposure	SNP	ncontrol.exposure	id.exposure	exposure	mr_keep.exposure	pval_origin.exposure	data_source.exposure
1	78516958	A	G	-0.0259983	0.00569537	5e-06	0.972048	64949	NA	rs7531525	NA	OxQcCI	exposure	TRUE	reported	textfile
1	241281588	C	T	0.0334747	0.0070553	2.1e-06	0.019898	64949	NA	rs143439425	NA	OxQcCI	exposure	TRUE	reported	textfile
1	7078434	T	G	0.2974	-0.01208	1.82499e-06	NA	0.002532	357957	rs6690584	NA	bYYegY	exposure	TRUE	reported	textfile
1	8431607	C	T	0.4518	0.01376	3.24101e-09	NA	0.002325	357957	rs3795310	NA	bYYegY	exposure	TRUE	reported	textfile
1	22949464	C	T	0.1341	0.01599	2.38501e-06	NA	0.00339	357957	rs4655080	NA	bYYegY	exposure	TRUE	reported	textfile
1	37212710	G	A	0.585	-0.01256	1.054e-07	NA	0.002362	357957	rs510237	NA	bYYegY	exposure	TRUE	reported	textfile
1	37667108	G	A	0.3031	0.01167	3.46897e-06	NA	0.002515	357957	rs215815	NA	bYYegY	exposure	TRUE	reported	textfile
1	47690992	C	G	0.2873	0.01289	4.72803e-07	NA	0.002559	357957	rs2181222	NA	bYYegY	exposure	TRUE	reported	textfile
1	68374828	C	T	0.6348	-0.01453	1.64502e-09	NA	0.00241	357957	rs11209175	NA	bYYegY	exposure	TRUE	reported	textfile
1	72720357	C	G	0.3135	0.01381	2.939e-08	NA	0.002491	357957	rs12137936	NA	bYYegY	exposure	TRUE	reported	textfile
1	81364676	G	T	0.01619	-0.04879	8.80907e-08	NA	0.00912	357957	rs17403661	NA	bYYegY	exposure	TRUE	reported	textfile
1	107226359	G	C	0.7615	0.01502	3.05e-08	NA	0.002712	357957	rs12030991	NA	bYYegY	exposure	TRUE	reported	textfile
1	174421994	C	T	0.03814	-0.03572	3.07503e-09	NA	0.006026	357957	rs75650221	NA	bYYegY	exposure	TRUE	reported	textfile
1	185552858	A	G	0.07067	0.02126	2.573e-06	NA	0.004521	357957	rs79823355	NA	bYYegY	exposure	TRUE	reported	textfile
1	201887721	T	C	0.3266	-0.01373	4.04203e-08	NA	0.002502	357957	rs17432675	NA	bYYegY	exposure	TRUE	reported	textfile
1	216741314	C	T	0.2061	-0.0132	3.95303e-06	NA	0.00286	357957	rs11572766	NA	bYYegY	exposure	TRUE	reported	textfile
1	225831670	A	G	0.1433	-0.01536	3.28799e-06	NA	0.003301	357957	rs17569194	NA	bYYegY	exposure	TRUE	reported	textfile
2	34723007	A	C	0.00995764	0.00217157	4.49997e-06	0.65502	64949	NA	rs12468108	NA	OxQcCI	exposure	TRUE	reported	textfile
2	236208067	C	T	0.00984193	0.00193563	3.69999e-07	0.417887	64949	NA	rs11691751	NA	OxQcCI	exposure	TRUE	reported	textfile
2	164725276	A	C	0.3878	0.01101	3.44398e-06	NA	0.002372	357957	rs10930111	NA	bYYegY	exposure	TRUE	reported	textfile
2	173084426	T	C	0.1419	-0.01581	1.95398e-06	NA	0.003322	357957	rs2357319	NA	bYYegY	exposure	TRUE	reported	textfile
2	184353455	T	C	0.1859	-0.01429	2.31201e-06	NA	0.003026	357957	rs1992179	NA	bYYegY	exposure	TRUE	reported	textfile
2	192889288	G	T	0.1017	-0.01808	2.45703e-06	NA	0.003836	357957	rs13394837	NA	bYYegY	exposure	TRUE	reported	textfile
2	199519691	G	T	0.3756	0.01304	8.4349e-08	NA	0.002434	357957	rs1455343	NA	bYYegY	exposure	TRUE	reported	textfile
2	203649501	G	C	0.1266	-0.01707	1.014e-06	NA	0.003491	357957	rs72932727	NA	bYYegY	exposure	TRUE	reported	textfile
2	212677931	A	G	0.3211	-0.01573	4.58596e-10	NA	0.002524	357957	rs11693031	NA	bYYegY	exposure	TRUE	reported	textfile
2	220156146	G	A	0.1018	0.01889	9.07591e-07	NA	0.003847	357957	rs1983297	NA	bYYegY	exposure	TRUE	reported	textfile
2	226360417	G	A	0.2952	-0.01366	6.84006e-08	NA	0.002531	357957	rs6737187	NA	bYYegY	exposure	TRUE	reported	textfile
2	234495742	C	T	0.1111	-0.01686	4.62903e-06	NA	0.00368	357957	rs17864661	NA	bYYegY	exposure	TRUE	reported	textfile
3	16845406	T	C	0.2881	0.01607	3.24997e-10	NA	0.002556	357957	rs9858071	NA	bYYegY	exposure	TRUE	reported	textfile
3	35683935	T	G	0.3923	0.0133	2.31302e-08	NA	0.002381	357957	rs1542212	NA	bYYegY	exposure	TRUE	reported	textfile
3	45397582	A	G	0.04794	0.0259	1.737e-06	NA	0.005416	357957	rs17077726	NA	bYYegY	exposure	TRUE	reported	textfile
3	49572140	A	G	0.3067	-0.01564	4.20901e-10	NA	0.002503	357957	rs4625	NA	bYYegY	exposure	TRUE	reported	textfile
3	65161154	C	A	0.5896	-0.0131	2.83903e-08	NA	0.002361	357957	rs9852417	NA	bYYegY	exposure	TRUE	reported	textfile
3	81129944	C	A	0.1889	0.0155	1.695e-07	NA	0.002964	357957	rs17018482	NA	bYYegY	exposure	TRUE	reported	textfile
3	81808602	C	A	0.3727	-0.0117	9.67498e-07	NA	0.002389	357957	rs3772882	NA	bYYegY	exposure	TRUE	reported	textfile
3	107201428	C	A	0.427	0.01484	4.10601e-10	NA	0.002374	357957	rs836927	NA	bYYegY	exposure	TRUE	reported	textfile
3	109727197	A	G	0.5661	0.01154	7.22703e-07	NA	0.002329	357957	rs7647483	NA	bYYegY	exposure	TRUE	reported	textfile
3	116959274	A	G	0.4009	-0.01581	2.44118e-11	NA	0.002368	357957	rs59382200	NA	bYYegY	exposure	TRUE	reported	textfile
3	136483890	T	G	0.3707	0.0145	1.39499e-09	NA	0.002393	357957	rs6795372	NA	bYYegY	exposure	TRUE	reported	textfile
3	157493952	T	C	0.8234	0.01416	3.39899e-06	NA	0.003049	357957	rs4585149	NA	bYYegY	exposure	TRUE	reported	textfile
4	7743644	G	A	0.01412	-0.04509	4.18004e-06	NA	0.009797	357957	rs148581544	NA	bYYegY	exposure	TRUE	reported	textfile
4	28687842	G	A	0.3604	-0.01346	2.56301e-08	NA	0.002416	357957	rs10020288	NA	bYYegY	exposure	TRUE	reported	textfile
8	3873924	G	C	0.0334728	0.00724058	3.79997e-06	0.017919	64949	NA	rs114909308	NA	OxQcCI	exposure	TRUE	reported	textfile
9	16937127	C	G	0.0297463	0.00598125	6.59994e-07	0.024834	64949	NA	rs115801985	NA	OxQcCI	exposure	TRUE	reported	textfile
9	33202123	A	G	0.0389973	0.00828109	2.5e-06	0.013026	64949	NA	rs117772192	NA	OxQcCI	exposure	TRUE	reported	textfile
10	83596463	C	T	0.0287655	0.00508426	1.5e-08	0.035151	64949	NA	rs17713345	NA	OxQcCI	exposure	TRUE	reported	textfile
10	11149133	G	A	0.2273	0.01337	1.44099e-06	NA	0.002774	357957	rs61830447	NA	bYYegY	exposure	TRUE	reported	textfile
10	13583831	A	G	0.3717	-0.0113	3.21299e-06	NA	0.002426	357957	rs11258443	NA	bYYegY	exposure	TRUE	reported	textfile
10	58756173	G	A	0.7045	0.01365	7.08794e-08	NA	0.002533	357957	rs4245032	NA	bYYegY	exposure	TRUE	reported	textfile
10	106454672	T	C	0.41	-0.01585	3.30522e-11	NA	0.00239	357957	rs11599236	NA	bYYegY	exposure	TRUE	reported	textfile
10	107652144	T	A	0.3967	-0.01462	8.12194e-10	NA	0.002381	357957	rs7912226	NA	bYYegY	exposure	TRUE	reported	textfile
10	122196474	A	G	0.0606	0.02242	3.79699e-06	NA	0.00485	357957	rs12775319	NA	bYYegY	exposure	TRUE	reported	textfile
10	126653789	G	A	0.8961	-0.02	1.287e-07	NA	0.003786	357957	rs6597864	NA	bYYegY	exposure	TRUE	reported	textfile
11	13281327	T	A	0.5812	-0.01202	3.10499e-07	NA	0.002349	357957	rs4757136	NA	bYYegY	exposure	TRUE	reported	textfile
11	16355771	A	G	0.6383	-0.0162	1.80717e-11	NA	0.00241	357957	rs297346	NA	bYYegY	exposure	TRUE	reported	textfile
11	27526105	T	C	0.04076	0.03092	1.21199e-07	NA	0.005843	357957	rs17309825	NA	bYYegY	exposure	TRUE	reported	textfile
11	28720943	A	T	0.01958	0.04176	6.15304e-07	NA	0.008375	357957	rs113598713	NA	bYYegY	exposure	TRUE	reported	textfile
11	47276675	A	G	0.2775	0.01936	6.00759e-14	NA	0.002579	357957	rs11039149	NA	bYYegY	exposure	TRUE	reported	textfile
11	57448032	C	G	0.3444	0.01128	4.16601e-06	NA	0.002451	357957	rs10896636	NA	bYYegY	exposure	TRUE	reported	textfile
11	88911696	C	A	0.3672	-0.01168	1.07999e-06	NA	0.002395	357957	rs1042602	NA	bYYegY	exposure	TRUE	reported	textfile
11	98720521	C	G	0.1198	0.01895	1.16001e-07	NA	0.003576	357957	rs7121636	NA	bYYegY	exposure	TRUE	reported	textfile
11	112867024	G	A	0.252	0.01561	4.59695e-09	NA	0.002663	357957	rs721496	NA	bYYegY	exposure	TRUE	reported	textfile
11	113386347	T	G	0.4341	-0.01722	1.72982e-13	NA	0.002337	357957	rs35738585	NA	bYYegY	exposure	TRUE	reported	textfile
11	126980865	G	A	0.5136	0.01387	3.59203e-09	NA	0.002351	357957	rs11605020	NA	bYYegY	exposure	TRUE	reported	textfile
15	92773102	T	A	0.0496143	0.0104596	2.1e-06	0.008874	64949	NA	rs79571040	NA	OxQcCI	exposure	TRUE	reported	textfile
16	7384823	G	T	0.0324092	0.00701887	3.89996e-06	0.018399	64949	NA	rs112482846	NA	OxQcCI	exposure	TRUE	reported	textfile
18	73618460	A	C	0.0611489	0.0127871	1.7e-06	0.005584	64949	NA	rs140800890	NA	OxQcCI	exposure	TRUE	reported	textfile
20	39085185	G	T	0.0116291	0.00245603	2.19999e-06	0.177746	64949	NA	rs6029122	NA	OxQcCI	exposure	TRUE	reported	textfile
21	37634511	G	A	-0.00868519	0.00189204	4.39997e-06	0.536088	64949	NA	rs2284636	NA	OxQcCI	exposure	TRUE	reported	textfile
22	48285508	C	T	0.0253727	0.00546823	3.50002e-06	0.033692	64949	NA	rs62224239	NA	OxQcCI	exposure	TRUE	reported	textfile

## Sheet: Depressed affect(P < 5×10–6)
chr.exposure	pos.exposure	other_allele.exposure	effect_allele.exposure	eaf.exposure	beta.exposure	pval.exposure	ncase.exposure	se.exposure	samplesize.exposure	SNP	ncontrol.exposure	id.exposure	exposure	mr_keep.exposure	pval_origin.exposure	data_source.exposure
1	7078434	T	G	0.2974	-0.01208	1.82499e-06	NA	0.002532	357957	rs6690584	NA	bYYegY	exposure	TRUE	reported	textfile
1	8431607	C	T	0.4518	0.01376	3.24101e-09	NA	0.002325	357957	rs3795310	NA	bYYegY	exposure	TRUE	reported	textfile
1	22949464	C	T	0.1341	0.01599	2.38501e-06	NA	0.00339	357957	rs4655080	NA	bYYegY	exposure	TRUE	reported	textfile
1	37212710	G	A	0.585	-0.01256	1.054e-07	NA	0.002362	357957	rs510237	NA	bYYegY	exposure	TRUE	reported	textfile
1	37667108	G	A	0.3031	0.01167	3.46897e-06	NA	0.002515	357957	rs215815	NA	bYYegY	exposure	TRUE	reported	textfile
1	47690992	C	G	0.2873	0.01289	4.72803e-07	NA	0.002559	357957	rs2181222	NA	bYYegY	exposure	TRUE	reported	textfile
1	68374828	C	T	0.6348	-0.01453	1.64502e-09	NA	0.00241	357957	rs11209175	NA	bYYegY	exposure	TRUE	reported	textfile
1	72720357	C	G	0.3135	0.01381	2.939e-08	NA	0.002491	357957	rs12137936	NA	bYYegY	exposure	TRUE	reported	textfile
1	81364676	G	T	0.01619	-0.04879	8.80907e-08	NA	0.00912	357957	rs17403661	NA	bYYegY	exposure	TRUE	reported	textfile
1	107226359	G	C	0.7615	0.01502	3.05e-08	NA	0.002712	357957	rs12030991	NA	bYYegY	exposure	TRUE	reported	textfile
1	174421994	C	T	0.03814	-0.03572	3.07503e-09	NA	0.006026	357957	rs75650221	NA	bYYegY	exposure	TRUE	reported	textfile
1	185552858	A	G	0.07067	0.02126	2.573e-06	NA	0.004521	357957	rs79823355	NA	bYYegY	exposure	TRUE	reported	textfile
1	201887721	T	C	0.3266	-0.01373	4.04203e-08	NA	0.002502	357957	rs17432675	NA	bYYegY	exposure	TRUE	reported	textfile
1	216741314	C	T	0.2061	-0.0132	3.95303e-06	NA	0.00286	357957	rs11572766	NA	bYYegY	exposure	TRUE	reported	textfile
1	225831670	A	G	0.1433	-0.01536	3.28799e-06	NA	0.003301	357957	rs17569194	NA	bYYegY	exposure	TRUE	reported	textfile
1	243420388	A	G	0.3337	0.01193	1.087e-06	NA	0.002448	357957	rs3897821	NA	bYYegY	exposure	TRUE	reported	textfile
2	10197615	T	C	0.7957	-0.01475	2.81903e-07	NA	0.002872	357957	rs10208406	NA	bYYegY	exposure	TRUE	reported	textfile
2	23895901	C	G	0.1667	0.02109	1.14895e-11	NA	0.003107	357957	rs34668726	NA	bYYegY	exposure	TRUE	reported	textfile
2	29591650	G	C	0.0211	0.03691	4.346e-06	NA	0.008034	357957	rs185851394	NA	bYYegY	exposure	TRUE	reported	textfile
2	43552460	G	C	0.1338	0.01597	2.618e-06	NA	0.003398	357957	rs10167415	NA	bYYegY	exposure	TRUE	reported	textfile
2	50057389	C	T	0.3247	-0.01286	1.884e-07	NA	0.002468	357957	rs17039353	NA	bYYegY	exposure	TRUE	reported	textfile
2	51057092	C	T	0.1034	0.01944	3.02197e-07	NA	0.003796	357957	rs75443634	NA	bYYegY	exposure	TRUE	reported	textfile
2	58179019	C	T	0.6234	0.01528	1.637e-10	NA	0.00239	357957	rs2717043	NA	bYYegY	exposure	TRUE	reported	textfile
2	124239786	G	A	0.0784	0.02224	2.55499e-07	NA	0.004315	357957	rs78038993	NA	bYYegY	exposure	TRUE	reported	textfile
2	144168667	G	A	0.3572	-0.01405	6.188e-09	NA	0.002417	357957	rs62172117	NA	bYYegY	exposure	TRUE	reported	textfile
2	148555489	G	A	0.415	0.0144	9.45301e-10	NA	0.002354	357957	rs2042555	NA	bYYegY	exposure	TRUE	reported	textfile
2	157157148	T	C	0.01298	0.05634	3.24399e-08	NA	0.01019	357957	rs76923064	NA	bYYegY	exposure	TRUE	reported	textfile
2	161950047	A	C	0.2898	-0.01228	1.661e-06	NA	0.002563	357957	rs28496790	NA	bYYegY	exposure	TRUE	reported	textfile
2	164725276	A	C	0.3878	0.01101	3.44398e-06	NA	0.002372	357957	rs10930111	NA	bYYegY	exposure	TRUE	reported	textfile
2	173084426	T	C	0.1419	-0.01581	1.95398e-06	NA	0.003322	357957	rs2357319	NA	bYYegY	exposure	TRUE	reported	textfile
2	184353455	T	C	0.1859	-0.01429	2.31201e-06	NA	0.003026	357957	rs1992179	NA	bYYegY	exposure	TRUE	reported	textfile
2	192889288	G	T	0.1017	-0.01808	2.45703e-06	NA	0.003836	357957	rs13394837	NA	bYYegY	exposure	TRUE	reported	textfile
2	199519691	G	T	0.3756	0.01304	8.4349e-08	NA	0.002434	357957	rs1455343	NA	bYYegY	exposure	TRUE	reported	textfile
2	203649501	G	C	0.1266	-0.01707	1.014e-06	NA	0.003491	357957	rs72932727	NA	bYYegY	exposure	TRUE	reported	textfile
2	212677931	A	G	0.3211	-0.01573	4.58596e-10	NA	0.002524	357957	rs11693031	NA	bYYegY	exposure	TRUE	reported	textfile
2	220156146	G	A	0.1018	0.01889	9.07591e-07	NA	0.003847	357957	rs1983297	NA	bYYegY	exposure	TRUE	reported	textfile
2	226360417	G	A	0.2952	-0.01366	6.84006e-08	NA	0.002531	357957	rs6737187	NA	bYYegY	exposure	TRUE	reported	textfile
2	234495742	C	T	0.1111	-0.01686	4.62903e-06	NA	0.00368	357957	rs17864661	NA	bYYegY	exposure	TRUE	reported	textfile
3	16845406	T	C	0.2881	0.01607	3.24997e-10	NA	0.002556	357957	rs9858071	NA	bYYegY	exposure	TRUE	reported	textfile
3	35683935	T	G	0.3923	0.0133	2.31302e-08	NA	0.002381	357957	rs1542212	NA	bYYegY	exposure	TRUE	reported	textfile
3	45397582	A	G	0.04794	0.0259	1.737e-06	NA	0.005416	357957	rs17077726	NA	bYYegY	exposure	TRUE	reported	textfile
3	49572140	A	G	0.3067	-0.01564	4.20901e-10	NA	0.002503	357957	rs4625	NA	bYYegY	exposure	TRUE	reported	textfile
3	65161154	C	A	0.5896	-0.0131	2.83903e-08	NA	0.002361	357957	rs9852417	NA	bYYegY	exposure	TRUE	reported	textfile
3	81129944	C	A	0.1889	0.0155	1.695e-07	NA	0.002964	357957	rs17018482	NA	bYYegY	exposure	TRUE	reported	textfile
3	81808602	C	A	0.3727	-0.0117	9.67498e-07	NA	0.002389	357957	rs3772882	NA	bYYegY	exposure	TRUE	reported	textfile
3	107201428	C	A	0.427	0.01484	4.10601e-10	NA	0.002374	357957	rs836927	NA	bYYegY	exposure	TRUE	reported	textfile
3	109727197	A	G	0.5661	0.01154	7.22703e-07	NA	0.002329	357957	rs7647483	NA	bYYegY	exposure	TRUE	reported	textfile
3	116959274	A	G	0.4009	-0.01581	2.44118e-11	NA	0.002368	357957	rs59382200	NA	bYYegY	exposure	TRUE	reported	textfile
3	136483890	T	G	0.3707	0.0145	1.39499e-09	NA	0.002393	357957	rs6795372	NA	bYYegY	exposure	TRUE	reported	textfile
3	157493952	T	C	0.8234	0.01416	3.39899e-06	NA	0.003049	357957	rs4585149	NA	bYYegY	exposure	TRUE	reported	textfile
4	7743644	G	A	0.01412	-0.04509	4.18004e-06	NA	0.009797	357957	rs148581544	NA	bYYegY	exposure	TRUE	reported	textfile
4	28687842	G	A	0.3604	-0.01346	2.56301e-08	NA	0.002416	357957	rs10020288	NA	bYYegY	exposure	TRUE	reported	textfile
4	43173251	A	G	0.3216	-0.01166	2.54302e-06	NA	0.002478	357957	rs62298003	NA	bYYegY	exposure	TRUE	reported	textfile
4	61380196	G	T	0.07317	0.02107	2.07702e-06	NA	0.00444	357957	rs10014977	NA	bYYegY	exposure	TRUE	reported	textfile
4	90743331	C	T	0.5141	0.01194	2.56803e-07	NA	0.002317	357957	rs10005233	NA	bYYegY	exposure	TRUE	reported	textfile
4	101750653	G	A	0.3255	0.01356	3.63396e-08	NA	0.002461	357957	rs13122395	NA	bYYegY	exposure	TRUE	reported	textfile
4	123122856	A	G	0.05457	-0.03284	1.05599e-10	NA	0.005085	357957	rs77087420	NA	bYYegY	exposure	TRUE	reported	textfile
4	176840816	C	T	0.1478	0.01805	2.828e-08	NA	0.003251	357957	rs6818081	NA	bYYegY	exposure	TRUE	reported	textfile
4	177288415	A	G	0.09204	-0.01884	4.02698e-06	NA	0.004087	357957	rs34188066	NA	bYYegY	exposure	TRUE	reported	textfile
5	2126699	C	T	0.01105	0.051	3.925e-06	NA	0.01105	357957	rs80118136	NA	bYYegY	exposure	TRUE	reported	textfile
5	24032378	C	T	0.5587	-0.01391	2.67098e-09	NA	0.002337	357957	rs55965054	NA	bYYegY	exposure	TRUE	reported	textfile
5	27001457	G	A	0.506	-0.01092	2.377e-06	NA	0.002315	357957	rs62344099	NA	bYYegY	exposure	TRUE	reported	textfile
5	28391520	A	T	0.2977	0.01244	8.25296e-07	NA	0.002523	357957	rs4330470	NA	bYYegY	exposure	TRUE	reported	textfile
5	58644487	C	T	0.3796	-0.01311	5.45406e-08	NA	0.002412	357957	rs244577	NA	bYYegY	exposure	TRUE	reported	textfile
5	63001049	A	G	0.475	0.01101	2.088e-06	NA	0.00232	357957	rs1827540	NA	bYYegY	exposure	TRUE	reported	textfile
5	87959023	G	A	0.158	0.01917	1.44202e-09	NA	0.003168	357957	rs1422192	NA	bYYegY	exposure	TRUE	reported	textfile
5	103972357	G	A	0.3275	0.01255	3.66404e-07	NA	0.002468	357957	rs30266	NA	bYYegY	exposure	TRUE	reported	textfile
5	107753691	T	A	0.2128	0.01372	1.236e-06	NA	0.002829	357957	rs11948261	NA	bYYegY	exposure	TRUE	reported	textfile
5	108451261	C	A	0.1916	-0.01365	3.40197e-06	NA	0.002938	357957	rs10477945	NA	bYYegY	exposure	TRUE	reported	textfile
5	117190659	A	G	0.353	-0.01217	5.59899e-07	NA	0.002431	357957	rs35711815	NA	bYYegY	exposure	TRUE	reported	textfile
5	120019068	C	G	0.8489	-0.01829	1.40699e-08	NA	0.003224	357957	rs7714426	NA	bYYegY	exposure	TRUE	reported	textfile
5	152078663	G	T	0.4711	0.01208	1.87098e-07	NA	0.002317	357957	rs6579956	NA	bYYegY	exposure	TRUE	reported	textfile
5	164438264	A	G	0.2675	0.01328	3.61302e-07	NA	0.00261	357957	rs10476484	NA	bYYegY	exposure	TRUE	reported	textfile
5	166121341	C	T	0.09001	-0.01874	3.63304e-06	NA	0.004045	357957	rs72822084	NA	bYYegY	exposure	TRUE	reported	textfile
6	11969531	A	G	0.7636	0.01369	5.26199e-07	NA	0.002728	357957	rs1543573	NA	bYYegY	exposure	TRUE	reported	textfile
6	29565373	A	G	0.06824	0.02848	5.15798e-10	NA	0.004583	357957	rs28893517	NA	bYYegY	exposure	TRUE	reported	textfile
6	32076499	G	A	0.363	0.01236	2.75201e-07	NA	0.002404	357957	rs2269426	NA	bYYegY	exposure	TRUE	reported	textfile
6	40360755	G	A	0.2876	0.01279	5.79095e-07	NA	0.00256	357957	rs3734555	NA	bYYegY	exposure	TRUE	reported	textfile
6	64809537	G	A	0.2653	-0.01464	2.30001e-08	NA	0.002621	357957	rs6900114	NA	bYYegY	exposure	TRUE	reported	textfile
6	70104452	T	G	0.1663	-0.01517	1.74301e-06	NA	0.003172	357957	rs73475352	NA	bYYegY	exposure	TRUE	reported	textfile
6	83025233	A	C	0.6954	-0.01158	4.39501e-06	NA	0.002521	357957	rs566406	NA	bYYegY	exposure	TRUE	reported	textfile
6	94475243	C	G	0.00877	-0.06332	3.39203e-07	NA	0.01241	357957	rs118016526	NA	bYYegY	exposure	TRUE	reported	textfile
6	101427001	C	A	0.4902	-0.0113	1.14101e-06	NA	0.002323	357957	rs4840169	NA	bYYegY	exposure	TRUE	reported	textfile
6	104336409	C	T	0.02857	0.03515	4.22299e-07	NA	0.006949	357957	rs79992576	NA	bYYegY	exposure	TRUE	reported	textfile
6	114474419	C	T	0.3625	0.01134	2.29298e-06	NA	0.0024	357957	rs884817	NA	bYYegY	exposure	TRUE	reported	textfile
6	143062216	G	T	0.0973	0.02093	8.74299e-08	NA	0.003911	357957	rs67447472	NA	bYYegY	exposure	TRUE	reported	textfile
6	152047753	A	G	0.2677	0.01258	1.525e-06	NA	0.002615	357957	rs3020342	NA	bYYegY	exposure	TRUE	reported	textfile
6	155920032	T	C	0.7681	0.01414	2.72603e-07	NA	0.00275	357957	rs6557435	NA	bYYegY	exposure	TRUE	reported	textfile
7	2051503	C	G	0.1812	-0.01657	3.498e-08	NA	0.003005	357957	rs11514731	NA	bYYegY	exposure	TRUE	reported	textfile
7	12263546	T	C	0.4172	0.01561	2.37192e-11	NA	0.002336	357957	rs10950393	NA	bYYegY	exposure	TRUE	reported	textfile
7	20658966	G	A	0.03228	0.03061	3.25799e-06	NA	0.006578	357957	rs111262461	NA	bYYegY	exposure	TRUE	reported	textfile
7	24660345	T	A	0.4861	0.01114	1.85802e-06	NA	0.002336	357957	rs2108301	NA	bYYegY	exposure	TRUE	reported	textfile
7	38951526	C	G	0.3937	-0.01227	2.467e-07	NA	0.002377	357957	rs10244302	NA	bYYegY	exposure	TRUE	reported	textfile
7	82516530	T	C	0.5086	0.01154	6.56705e-07	NA	0.00232	357957	rs6965423	NA	bYYegY	exposure	TRUE	reported	textfile
7	92647232	C	A	0.463	-0.01183	3.42003e-07	NA	0.002321	357957	rs719478	NA	bYYegY	exposure	TRUE	reported	textfile
7	109197067	A	G	0.4762	0.01326	1.17601e-08	NA	0.002325	357957	rs2396133	NA	bYYegY	exposure	TRUE	reported	textfile
7	117591900	C	G	0.4549	0.01093	3.06598e-06	NA	0.002343	357957	rs1989880	NA	bYYegY	exposure	TRUE	reported	textfile
7	126059907	T	A	0.6519	-0.01281	1.67598e-07	NA	0.002448	357957	rs6979277	NA	bYYegY	exposure	TRUE	reported	textfile
7	153196019	A	G	0.5811	-0.01073	4.77595e-06	NA	0.002345	357957	rs3111261	NA	bYYegY	exposure	TRUE	reported	textfile
8	10133709	C	G	0.6188	-0.01195	7.72805e-07	NA	0.002418	357957	rs17151565	NA	bYYegY	exposure	TRUE	reported	textfile
8	12595298	G	C	0.2392	-0.01407	2.50697e-07	NA	0.002728	357957	rs4072355	NA	bYYegY	exposure	TRUE	reported	textfile
8	40545531	T	C	0.05074	0.0247	2.93697e-06	NA	0.005283	357957	rs79320188	NA	bYYegY	exposure	TRUE	reported	textfile
8	67211176	G	A	0.4327	-0.01213	2.14398e-07	NA	0.002339	357957	rs12541132	NA	bYYegY	exposure	TRUE	reported	textfile
8	79068129	T	A	0.01161	0.04964	4.35602e-06	NA	0.01081	357957	rs145183123	NA	bYYegY	exposure	TRUE	reported	textfile
8	91110303	C	T	0.7248	-0.01195	4.20397e-06	NA	0.002598	357957	rs7460025	NA	bYYegY	exposure	TRUE	reported	textfile
8	92649552	A	T	0.4218	-0.01316	1.87301e-08	NA	0.002341	357957	rs7827176	NA	bYYegY	exposure	TRUE	reported	textfile
8	141658361	T	C	0.606	0.01207	4.31301e-07	NA	0.002387	357957	rs6997840	NA	bYYegY	exposure	TRUE	reported	textfile
9	2180694	T	C	0.1282	0.01637	2.57199e-06	NA	0.003481	357957	rs10965113	NA	bYYegY	exposure	TRUE	reported	textfile
9	4145340	G	A	0.3995	-0.01102	2.98401e-06	NA	0.00236	357957	rs9298995	NA	bYYegY	exposure	TRUE	reported	textfile
9	11448077	C	T	0.3835	-0.01286	7.07701e-08	NA	0.002386	357957	rs970361	NA	bYYegY	exposure	TRUE	reported	textfile
9	23318433	G	C	0.6425	-0.01776	2.548e-13	NA	0.002427	357957	rs10156548	NA	bYYegY	exposure	TRUE	reported	textfile
9	23736400	A	G	0.537	0.01242	1.60299e-07	NA	0.002369	357957	rs10119773	NA	bYYegY	exposure	TRUE	reported	textfile
9	72405026	C	G	0.5915	0.01195	6.08499e-07	NA	0.002395	357957	rs12376030	NA	bYYegY	exposure	TRUE	reported	textfile
9	96365753	G	A	0.3913	-0.0133	2.339e-08	NA	0.002381	357957	rs2895249	NA	bYYegY	exposure	TRUE	reported	textfile
9	98264942	A	C	0.09294	0.02162	5.73905e-08	NA	0.003984	357957	rs28427480	NA	bYYegY	exposure	TRUE	reported	textfile
9	120501644	T	G	0.7584	-0.0162	2.273e-09	NA	0.002711	357957	rs2149351	NA	bYYegY	exposure	TRUE	reported	textfile
9	122655283	A	G	0.5957	0.01397	3.56903e-09	NA	0.002366	357957	rs60393230	NA	bYYegY	exposure	TRUE	reported	textfile
9	140257189	C	T	0.1224	0.01741	7.67096e-07	NA	0.003521	357957	rs28458909	NA	bYYegY	exposure	TRUE	reported	textfile
10	11149133	G	A	0.2273	0.01337	1.44099e-06	NA	0.002774	357957	rs61830447	NA	bYYegY	exposure	TRUE	reported	textfile
10	13583831	A	G	0.3717	-0.0113	3.21299e-06	NA	0.002426	357957	rs11258443	NA	bYYegY	exposure	TRUE	reported	textfile
10	58756173	G	A	0.7045	0.01365	7.08794e-08	NA	0.002533	357957	rs4245032	NA	bYYegY	exposure	TRUE	reported	textfile
10	106454672	T	C	0.41	-0.01585	3.30522e-11	NA	0.00239	357957	rs11599236	NA	bYYegY	exposure	TRUE	reported	textfile
10	107652144	T	A	0.3967	-0.01462	8.12194e-10	NA	0.002381	357957	rs7912226	NA	bYYegY	exposure	TRUE	reported	textfile
10	122196474	A	G	0.0606	0.02242	3.79699e-06	NA	0.00485	357957	rs12775319	NA	bYYegY	exposure	TRUE	reported	textfile
10	126653789	G	A	0.8961	-0.02	1.287e-07	NA	0.003786	357957	rs6597864	NA	bYYegY	exposure	TRUE	reported	textfile
11	13281327	T	A	0.5812	-0.01202	3.10499e-07	NA	0.002349	357957	rs4757136	NA	bYYegY	exposure	TRUE	reported	textfile
11	16355771	A	G	0.6383	-0.0162	1.80717e-11	NA	0.00241	357957	rs297346	NA	bYYegY	exposure	TRUE	reported	textfile
11	27526105	T	C	0.04076	0.03092	1.21199e-07	NA	0.005843	357957	rs17309825	NA	bYYegY	exposure	TRUE	reported	textfile
11	28720943	A	T	0.01958	0.04176	6.15304e-07	NA	0.008375	357957	rs113598713	NA	bYYegY	exposure	TRUE	reported	textfile
11	47276675	A	G	0.2775	0.01936	6.00759e-14	NA	0.002579	357957	rs11039149	NA	bYYegY	exposure	TRUE	reported	textfile
11	57448032	C	G	0.3444	0.01128	4.16601e-06	NA	0.002451	357957	rs10896636	NA	bYYegY	exposure	TRUE	reported	textfile
11	88911696	C	A	0.3672	-0.01168	1.07999e-06	NA	0.002395	357957	rs1042602	NA	bYYegY	exposure	TRUE	reported	textfile
11	98720521	C	G	0.1198	0.01895	1.16001e-07	NA	0.003576	357957	rs7121636	NA	bYYegY	exposure	TRUE	reported	textfile
11	99496271	C	T	0.6817	-0.01229	6.91194e-07	NA	0.002476	357957	rs651447	NA	bYYegY	exposure	TRUE	reported	textfile
11	112867024	G	A	0.252	0.01561	4.59695e-09	NA	0.002663	357957	rs721496	NA	bYYegY	exposure	TRUE	reported	textfile
11	113386347	T	G	0.4341	-0.01722	1.72982e-13	NA	0.002337	357957	rs35738585	NA	bYYegY	exposure	TRUE	reported	textfile
11	126980865	G	A	0.5136	0.01387	3.59203e-09	NA	0.002351	357957	rs11605020	NA	bYYegY	exposure	TRUE	reported	textfile
12	16316338	G	A	0.4182	0.0113	1.84302e-06	NA	0.002369	357957	rs7954112	NA	bYYegY	exposure	TRUE	reported	textfile
12	32545484	A	G	0.5419	0.01095	2.573e-06	NA	0.002328	357957	rs2728679	NA	bYYegY	exposure	TRUE	reported	textfile
12	51564392	T	C	0.08223	-0.02011	1.67498e-06	NA	0.004199	357957	rs73305773	NA	bYYegY	exposure	TRUE	reported	textfile
12	57682956	C	T	0.0889	0.02003	1.08201e-06	NA	0.004107	357957	rs61937595	NA	bYYegY	exposure	TRUE	reported	textfile
12	72686171	C	T	0.1502	-0.01548	1.75999e-06	NA	0.00324	357957	rs74103702	NA	bYYegY	exposure	TRUE	reported	textfile
12	74631188	A	T	0.4194	-0.01239	1.337e-07	NA	0.002349	357957	rs11613311	NA	bYYegY	exposure	TRUE	reported	textfile
12	109879292	T	C	0.3148	0.01457	5.10199e-09	NA	0.002494	357957	rs11608355	NA	bYYegY	exposure	TRUE	reported	textfile
12	122186317	G	A	0.5522	-0.01217	1.513e-07	NA	0.002319	357957	rs28655666	NA	bYYegY	exposure	TRUE	reported	textfile
13	55726063	G	A	0.3531	-0.01127	3.03298e-06	NA	0.002415	357957	rs12428392	NA	bYYegY	exposure	TRUE	reported	textfile
13	58548511	G	C	0.2916	0.01402	3.819e-08	NA	0.00255	357957	rs3843954	NA	bYYegY	exposure	TRUE	reported	textfile
13	69575184	A	C	0.1897	0.01614	4.94698e-08	NA	0.002959	357957	rs77607745	NA	bYYegY	exposure	TRUE	reported	textfile
13	97451405	G	C	0.08724	-0.02021	8.05601e-07	NA	0.004095	357957	rs9513182	NA	bYYegY	exposure	TRUE	reported	textfile
14	41693940	T	C	0.7267	0.01471	1.5e-08	NA	0.002597	357957	rs1782179	NA	bYYegY	exposure	TRUE	reported	textfile
14	57295404	C	A	0.1486	0.01735	1.12001e-07	NA	0.00327	357957	rs11627348	NA	bYYegY	exposure	TRUE	reported	textfile
14	69703588	G	C	0.6131	0.01353	1.18299e-08	NA	0.002372	357957	rs4902704	NA	bYYegY	exposure	TRUE	reported	textfile
14	72101765	C	T	0.2706	-0.01254	1.42099e-06	NA	0.0026	357957	rs9972151	NA	bYYegY	exposure	TRUE	reported	textfile
14	75237770	C	T	0.6833	0.01604	1.05099e-10	NA	0.002483	357957	rs10144845	NA	bYYegY	exposure	TRUE	reported	textfile
15	26669876	A	T	0.2021	0.0141	1.123e-06	NA	0.002896	357957	rs11635397	NA	bYYegY	exposure	TRUE	reported	textfile
15	47503469	G	A	0.4061	0.01227	1.83899e-07	NA	0.002352	357957	rs12903078	NA	bYYegY	exposure	TRUE	reported	textfile
15	60843585	G	A	0.1777	0.0147	1.59199e-06	NA	0.003063	357957	rs8033552	NA	bYYegY	exposure	TRUE	reported	textfile
15	64648186	C	T	0.07424	0.02414	4.11803e-08	NA	0.0044	357957	rs35755513	NA	bYYegY	exposure	TRUE	reported	textfile
15	78006842	T	C	0.5224	-0.01467	2.21197e-10	NA	0.002311	357957	rs7175083	NA	bYYegY	exposure	TRUE	reported	textfile
15	83250186	C	T	0.4243	-0.01161	6.29202e-07	NA	0.00233	357957	rs783533	NA	bYYegY	exposure	TRUE	reported	textfile
15	96955776	C	T	0.1224	0.01637	3.74999e-06	NA	0.00354	357957	rs12438687	NA	bYYegY	exposure	TRUE	reported	textfile
16	7289570	A	C	0.5876	0.01351	1.19001e-08	NA	0.002369	357957	rs9930139	NA	bYYegY	exposure	TRUE	reported	textfile
16	7795279	G	A	0.05002	0.02463	3.48401e-06	NA	0.005308	357957	rs74331698	NA	bYYegY	exposure	TRUE	reported	textfile
16	12986742	A	C	0.551	0.01236	1.05701e-07	NA	0.002324	357957	rs4781348	NA	bYYegY	exposure	TRUE	reported	textfile
16	31066380	C	A	0.3759	-0.01193	5.57404e-07	NA	0.002383	357957	rs57434408	NA	bYYegY	exposure	TRUE	reported	textfile
16	71359660	T	C	0.3139	0.01215	1.434e-06	NA	0.002522	357957	rs1559422	NA	bYYegY	exposure	TRUE	reported	textfile
16	74142413	G	A	0.5409	-0.01237	1.11199e-07	NA	0.00233	357957	rs9929242	NA	bYYegY	exposure	TRUE	reported	textfile
16	77211020	T	C	0.2595	0.0134	5.754e-07	NA	0.00268	357957	rs62049562	NA	bYYegY	exposure	TRUE	reported	textfile
16	88767769	G	C	0.5768	0.01198	4.911e-07	NA	0.002381	357957	rs2306049	NA	bYYegY	exposure	TRUE	reported	textfile
17	2574821	G	A	0.5025	-0.01288	2.49098e-08	NA	0.002311	357957	rs12938775	NA	bYYegY	exposure	TRUE	reported	textfile
17	16141249	C	G	0.4776	0.01107	1.78201e-06	NA	0.002317	357957	rs7215071	NA	bYYegY	exposure	TRUE	reported	textfile
17	38212363	G	A	0.3707	-0.01264	1.78299e-07	NA	0.002421	357957	rs34540281	NA	bYYegY	exposure	TRUE	reported	textfile
17	43856639	C	G	0.2246	0.02689	2.37192e-22	NA	0.002765	357957	rs62057061	NA	bYYegY	exposure	TRUE	reported	textfile
17	79082081	A	G	0.1476	-0.01801	3.11803e-08	NA	0.003254	357957	rs7502590	NA	bYYegY	exposure	TRUE	reported	textfile
18	25157648	A	T	0.3334	-0.01158	2.33798e-06	NA	0.002453	357957	rs11083216	NA	bYYegY	exposure	TRUE	reported	textfile
18	35138245	A	G	0.6711	-0.01741	2.10911e-12	NA	0.002478	357957	rs12967855	NA	bYYegY	exposure	TRUE	reported	textfile
18	50746748	C	T	0.5126	0.0159	6.62522e-12	NA	0.002316	357957	rs4632195	NA	bYYegY	exposure	TRUE	reported	textfile
18	53252388	G	A	0.8495	0.02725	3.69063e-17	NA	0.003235	357957	rs599550	NA	bYYegY	exposure	TRUE	reported	textfile
18	53267742	C	G	0.1376	0.01677	6.31393e-07	NA	0.003367	357957	rs17061809	NA	bYYegY	exposure	TRUE	reported	textfile
18	65941780	G	A	0.3909	-0.01112	3.38797e-06	NA	0.002394	357957	rs9949684	NA	bYYegY	exposure	TRUE	reported	textfile
19	3444547	G	A	0.6537	0.01121	4.74602e-06	NA	0.002451	357957	rs8107689	NA	bYYegY	exposure	TRUE	reported	textfile
19	5797851	C	T	0.0132	-0.04841	1.75501e-06	NA	0.01013	357957	rs146393151	NA	bYYegY	exposure	TRUE	reported	textfile
19	32896716	C	G	0.169	-0.02012	7.23936e-11	NA	0.003088	357957	rs10405382	NA	bYYegY	exposure	TRUE	reported	textfile
20	3125017	C	G	0.4712	-0.01102	1.82898e-06	NA	0.002309	357957	rs857253	NA	bYYegY	exposure	TRUE	reported	textfile
20	44721656	T	C	0.7395	-0.01792	1.02896e-11	NA	0.002634	357957	rs4578918	NA	bYYegY	exposure	TRUE	reported	textfile
22	30426069	C	T	0.3198	-0.01149	3.91904e-06	NA	0.00249	357957	rs41174	NA	bYYegY	exposure	TRUE	reported	textfile
22	38949073	A	G	0.3309	0.01287	1.58701e-07	NA	0.002455	357957	rs9610975	NA	bYYegY	exposure	TRUE	reported	textfile
22	41408754	T	C	0.2707	0.01286	1.006e-06	NA	0.002629	357957	rs13056300	NA	bYYegY	exposure	TRUE	reported	textfile
22	47219306	G	A	0.2472	0.01363	4.29299e-07	NA	0.002695	357957	rs139590	NA	bYYegY	exposure	TRUE	reported	textfile

## Sheet: Worry(P < 5×10–6)
chr.exposure	pos.exposure	other_allele.exposure	effect_allele.exposure	eaf.exposure	beta.exposure	pval.exposure	ncase.exposure	se.exposure	samplesize.exposure	SNP	ncontrol.exposure	id.exposure	exposure	mr_keep.exposure	pval_origin.exposure	data_source.exposure
1	4231796	T	C	NA	0.0111	4.80098e-06	NA	0.002427	348219	rs6688428	NA	XGbAts	exposure	TRUE	reported	textfile
1	7051952	T	C	NA	-0.01177	9.11507e-07	NA	0.002397	348219	rs12078440	NA	XGbAts	exposure	TRUE	reported	textfile
1	7790548	C	T	NA	0.01434	2.33701e-06	NA	0.003036	348219	rs12137398	NA	XGbAts	exposure	TRUE	reported	textfile
1	21234923	C	T	NA	-0.0121	6.70101e-07	NA	0.002434	348219	rs4654887	NA	XGbAts	exposure	TRUE	reported	textfile
1	37163656	A	G	NA	0.01441	2.60898e-08	NA	0.002588	348219	rs488359	NA	XGbAts	exposure	TRUE	reported	textfile
1	37506171	G	A	NA	-0.0204	2.85601e-07	NA	0.003975	348219	rs864584	NA	XGbAts	exposure	TRUE	reported	textfile
1	44751710	T	C	NA	0.0126	1.77399e-06	NA	0.002637	348219	rs325163	NA	XGbAts	exposure	TRUE	reported	textfile
1	65098309	G	A	NA	-0.04219	2.04301e-09	NA	0.007038	348219	rs61731122	NA	XGbAts	exposure	TRUE	reported	textfile
1	74464107	C	T	NA	-0.01297	1.085e-07	NA	0.002441	348219	rs11210394	NA	XGbAts	exposure	TRUE	reported	textfile
1	91231126	T	C	NA	0.02566	3.81698e-07	NA	0.005053	348219	rs72722319	NA	XGbAts	exposure	TRUE	reported	textfile
1	97562106	T	C	NA	0.01494	9.88895e-07	NA	0.003053	348219	rs12403912	NA	XGbAts	exposure	TRUE	reported	textfile
1	98443858	A	G	NA	-0.01555	7.48204e-08	NA	0.00289	348219	rs11165940	NA	XGbAts	exposure	TRUE	reported	textfile
1	116519592	G	C	NA	0.01233	6.96803e-07	NA	0.002484	348219	rs10923923	NA	XGbAts	exposure	TRUE	reported	textfile
1	117816991	C	A	NA	0.01577	3.404e-09	NA	0.002669	348219	rs34644694	NA	XGbAts	exposure	TRUE	reported	textfile
1	154439865	T	A	NA	-0.0158	3.20302e-07	NA	0.003092	348219	rs4379670	NA	XGbAts	exposure	TRUE	reported	textfile
1	174447588	T	A	NA	-0.01254	3.18801e-07	NA	0.002453	348219	rs10218528	NA	XGbAts	exposure	TRUE	reported	textfile
1	197702401	C	T	NA	-0.01782	3.14297e-09	NA	0.003008	348219	rs2488401	NA	XGbAts	exposure	TRUE	reported	textfile
1	227059606	C	G	NA	-0.01362	1.28201e-08	NA	0.002394	348219	rs1296171	NA	XGbAts	exposure	TRUE	reported	textfile
1	238936131	T	C	NA	-0.01827	5.02505e-07	NA	0.003635	348219	rs2255516	NA	XGbAts	exposure	TRUE	reported	textfile
2	47084142	C	T	NA	-0.03175	3.62101e-06	NA	0.006854	348219	rs77742851	NA	XGbAts	exposure	TRUE	reported	textfile
2	57403320	T	C	NA	0.01394	2.26298e-07	NA	0.002693	348219	rs6707919	NA	XGbAts	exposure	TRUE	reported	textfile
2	59021841	G	A	NA	-0.01671	5.74302e-08	NA	0.003079	348219	rs17551473	NA	XGbAts	exposure	TRUE	reported	textfile
2	63363242	G	T	NA	-0.0138	4.87495e-06	NA	0.00302	348219	rs72813408	NA	XGbAts	exposure	TRUE	reported	textfile
2	86793198	A	G	NA	0.02154	2.20999e-08	NA	0.00385	348219	rs78260322	NA	XGbAts	exposure	TRUE	reported	textfile
2	104072110	C	T	NA	0.0137	8.82795e-09	NA	0.002382	348219	rs2672852	NA	XGbAts	exposure	TRUE	reported	textfile
2	139038554	C	T	NA	0.04059	1.18201e-06	NA	0.008355	348219	rs35275405	NA	XGbAts	exposure	TRUE	reported	textfile
2	148539852	A	G	NA	0.01547	2.877e-10	NA	0.002453	348219	rs998884	NA	XGbAts	exposure	TRUE	reported	textfile
2	157053380	G	T	NA	0.01589	3.474e-09	NA	0.002689	348219	rs7567451	NA	XGbAts	exposure	TRUE	reported	textfile
2	168609315	G	A	NA	0.01773	3.16497e-09	NA	0.002993	348219	rs79827531	NA	XGbAts	exposure	TRUE	reported	textfile
2	169117025	G	T	NA	-0.01824	8.40195e-07	NA	0.003703	348219	rs2102808	NA	XGbAts	exposure	TRUE	reported	textfile
2	185462041	T	C	NA	-0.01167	4.66305e-06	NA	0.002548	348219	rs10497655	NA	XGbAts	exposure	TRUE	reported	textfile
2	195895348	C	G	NA	0.01606	1.19501e-06	NA	0.003307	348219	rs113144622	NA	XGbAts	exposure	TRUE	reported	textfile
2	200152198	A	G	NA	0.01563	3.05302e-09	NA	0.002637	348219	rs17196295	NA	XGbAts	exposure	TRUE	reported	textfile
2	221315486	T	C	NA	-0.025	1.245e-06	NA	0.005156	348219	rs76211017	NA	XGbAts	exposure	TRUE	reported	textfile
3	12031719	C	T	NA	-0.01563	4.97004e-08	NA	0.002866	348219	rs4684833	NA	XGbAts	exposure	TRUE	reported	textfile
3	16842228	A	T	NA	-0.03024	5.15597e-07	NA	0.006024	348219	rs80301259	NA	XGbAts	exposure	TRUE	reported	textfile
3	35775115	T	A	NA	0.0118	1.92398e-06	NA	0.002478	348219	rs67723420	NA	XGbAts	exposure	TRUE	reported	textfile
3	40483514	T	A	NA	0.07237	2.48102e-06	NA	0.01537	348219	rs114812939	NA	XGbAts	exposure	TRUE	reported	textfile
3	50400081	G	A	NA	0.02428	1.104e-10	NA	0.003764	348219	rs45536634	NA	XGbAts	exposure	TRUE	reported	textfile
3	52268866	T	C	NA	0.01697	4.80729e-12	NA	0.002456	348219	rs353547	NA	XGbAts	exposure	TRUE	reported	textfile
3	65445527	G	C	NA	0.0133	4.72204e-08	NA	0.002435	348219	rs4405857	NA	XGbAts	exposure	TRUE	reported	textfile
3	69400493	A	T	NA	0.04773	2.87998e-06	NA	0.0102	348219	rs75038333	NA	XGbAts	exposure	TRUE	reported	textfile
3	85594428	A	C	NA	0.02257	1.26794e-19	NA	0.00249	348219	rs6807666	NA	XGbAts	exposure	TRUE	reported	textfile
3	116187711	T	C	NA	0.01757	6.18401e-07	NA	0.003525	348219	rs16824996	NA	XGbAts	exposure	TRUE	reported	textfile
3	134714071	G	A	NA	-0.01299	7.22603e-08	NA	0.002411	348219	rs253882	NA	XGbAts	exposure	TRUE	reported	textfile
3	136028987	C	T	NA	-0.01695	1.40896e-11	NA	0.002509	348219	rs480330	NA	XGbAts	exposure	TRUE	reported	textfile
3	157902396	A	G	NA	0.02748	1.02301e-08	NA	0.004798	348219	rs1724725	NA	XGbAts	exposure	TRUE	reported	textfile
3	162380688	A	T	NA	0.0111	4.64098e-06	NA	0.002423	348219	rs1012842	NA	XGbAts	exposure	TRUE	reported	textfile
3	166707276	C	T	NA	-0.01739	2.355e-09	NA	0.002912	348219	rs13324323	NA	XGbAts	exposure	TRUE	reported	textfile
4	24474918	C	G	NA	0.01573	1.36399e-06	NA	0.003256	348219	rs73246451	NA	XGbAts	exposure	TRUE	reported	textfile
4	42112734	C	T	NA	-0.01322	1.50401e-06	NA	0.002748	348219	rs7682049	NA	XGbAts	exposure	TRUE	reported	textfile
4	47243107	G	T	NA	0.01184	2.452e-06	NA	0.002513	348219	rs11931599	NA	XGbAts	exposure	TRUE	reported	textfile
4	90743331	C	T	NA	0.01508	2.629e-10	NA	0.002386	348219	rs10005233	NA	XGbAts	exposure	TRUE	reported	textfile
4	104933753	A	C	NA	-0.0187	4.32195e-10	NA	0.002996	348219	rs10034259	NA	XGbAts	exposure	TRUE	reported	textfile
4	118936191	T	C	NA	0.02831	6.69098e-09	NA	0.004882	348219	rs57360718	NA	XGbAts	exposure	TRUE	reported	textfile
4	136171280	C	T	NA	0.04861	3.25402e-06	NA	0.01045	348219	rs72958189	NA	XGbAts	exposure	TRUE	reported	textfile
4	143881732	A	T	NA	-0.01287	3.37303e-06	NA	0.002769	348219	rs4690740	NA	XGbAts	exposure	TRUE	reported	textfile
4	156441314	G	A	NA	-0.0125	6.71197e-07	NA	0.002516	348219	rs4691707	NA	XGbAts	exposure	TRUE	reported	textfile
4	168641389	G	A	NA	0.02423	2.488e-06	NA	0.005144	348219	rs114174999	NA	XGbAts	exposure	TRUE	reported	textfile
4	176692400	A	T	NA	0.03477	8.20408e-08	NA	0.006483	348219	rs114203485	NA	XGbAts	exposure	TRUE	reported	textfile
5	12988181	G	A	NA	-0.01259	1.93798e-06	NA	0.002646	348219	rs34123737	NA	XGbAts	exposure	TRUE	reported	textfile
5	16294168	T	C	NA	-0.05047	2.18298e-06	NA	0.01066	348219	rs2582668	NA	XGbAts	exposure	TRUE	reported	textfile
5	64855722	T	A	NA	-0.01187	7.25905e-07	NA	0.002397	348219	rs444045	NA	XGbAts	exposure	TRUE	reported	textfile
5	77159396	G	A	NA	0.01209	1.714e-06	NA	0.002527	348219	rs10514124	NA	XGbAts	exposure	TRUE	reported	textfile
5	87865365	T	C	NA	0.01711	3.59898e-10	NA	0.002728	348219	rs13328187	NA	XGbAts	exposure	TRUE	reported	textfile
5	100379312	C	T	NA	-0.01357	3.63898e-08	NA	0.002464	348219	rs502652	NA	XGbAts	exposure	TRUE	reported	textfile
5	102678073	A	G	NA	-0.01494	8.99104e-09	NA	0.002599	348219	rs391236	NA	XGbAts	exposure	TRUE	reported	textfile
5	107776094	A	T	NA	0.01411	3.10799e-06	NA	0.003026	348219	rs55672116	NA	XGbAts	exposure	TRUE	reported	textfile
5	125939409	C	T	NA	0.03167	7.03008e-07	NA	0.006385	348219	rs3734173	NA	XGbAts	exposure	TRUE	reported	textfile
5	137687201	G	A	NA	0.02676	2.56998e-07	NA	0.005194	348219	rs78260052	NA	XGbAts	exposure	TRUE	reported	textfile
5	147765015	A	T	NA	-0.01287	4.50402e-06	NA	0.002807	348219	rs10060753	NA	XGbAts	exposure	TRUE	reported	textfile
5	153625168	C	A	NA	0.01612	1.626e-07	NA	0.003077	348219	rs73293378	NA	XGbAts	exposure	TRUE	reported	textfile
5	164516633	T	C	NA	0.01985	9.31301e-07	NA	0.004046	348219	rs77338596	NA	XGbAts	exposure	TRUE	reported	textfile
6	396321	C	T	NA	0.01432	1.22699e-06	NA	0.002951	348219	rs12203592	NA	XGbAts	exposure	TRUE	reported	textfile
6	11997050	A	G	NA	0.01265	1.265e-07	NA	0.002394	348219	rs9462364	NA	XGbAts	exposure	TRUE	reported	textfile
6	15853940	C	T	NA	0.01772	4.01902e-06	NA	0.003843	348219	rs114889592	NA	XGbAts	exposure	TRUE	reported	textfile
6	31582025	G	C	NA	-0.01518	1.95898e-07	NA	0.002918	348219	rs3132451	NA	XGbAts	exposure	TRUE	reported	textfile
6	32076499	G	A	NA	0.01871	4.30824e-14	NA	0.002478	348219	rs2269426	NA	XGbAts	exposure	TRUE	reported	textfile
6	83708583	C	T	NA	0.01654	1.62099e-06	NA	0.003449	348219	rs11751698	NA	XGbAts	exposure	TRUE	reported	textfile
6	98660208	A	G	NA	0.01813	5.49402e-07	NA	0.003619	348219	rs289764	NA	XGbAts	exposure	TRUE	reported	textfile
6	126686513	C	G	NA	-0.01266	1.196e-07	NA	0.002392	348219	rs4895807	NA	XGbAts	exposure	TRUE	reported	textfile
6	131168049	C	T	NA	0.01184	2.637e-06	NA	0.002521	348219	rs872576	NA	XGbAts	exposure	TRUE	reported	textfile
6	152048022	C	T	NA	0.01272	2.48302e-06	NA	0.002701	348219	rs1159327	NA	XGbAts	exposure	TRUE	reported	textfile
6	167512474	C	T	NA	0.01215	5.813e-07	NA	0.00243	348219	rs12178491	NA	XGbAts	exposure	TRUE	reported	textfile
7	7256490	G	A	NA	0.01203	8.12101e-07	NA	0.002438	348219	rs4318980	NA	XGbAts	exposure	TRUE	reported	textfile
7	12227892	A	G	NA	0.015	1.385e-07	NA	0.002848	348219	rs1468915	NA	XGbAts	exposure	TRUE	reported	textfile
7	28287464	A	G	NA	-0.01438	1.17101e-06	NA	0.002959	348219	rs62449949	NA	XGbAts	exposure	TRUE	reported	textfile
7	38865859	G	A	NA	-0.03092	4.78895e-06	NA	0.006759	348219	rs77279672	NA	XGbAts	exposure	TRUE	reported	textfile
7	54010489	C	T	NA	-0.03399	5.25497e-07	NA	0.006776	348219	rs150339458	NA	XGbAts	exposure	TRUE	reported	textfile
7	82066457	T	C	NA	-0.0114	2.73899e-06	NA	0.002431	348219	rs7792856	NA	XGbAts	exposure	TRUE	reported	textfile
7	86294952	C	T	NA	-0.0127	1.239e-07	NA	0.002403	348219	rs802425	NA	XGbAts	exposure	TRUE	reported	textfile
7	97476155	C	T	NA	-0.01582	1.925e-07	NA	0.003039	348219	rs7798362	NA	XGbAts	exposure	TRUE	reported	textfile
7	97714458	A	G	NA	0.01184	8.15004e-07	NA	0.002401	348219	rs6465648	NA	XGbAts	exposure	TRUE	reported	textfile
7	126970135	T	G	NA	0.01156	1.47601e-06	NA	0.002402	348219	rs17862355	NA	XGbAts	exposure	TRUE	reported	textfile
7	131619847	A	G	NA	0.01679	2.048e-08	NA	0.002993	348219	rs1593304	NA	XGbAts	exposure	TRUE	reported	textfile
7	137062363	C	T	NA	-0.01258	1.64101e-07	NA	0.002402	348219	rs1584663	NA	XGbAts	exposure	TRUE	reported	textfile
7	158946654	T	G	NA	-0.01159	2.42801e-06	NA	0.002458	348219	rs62487880	NA	XGbAts	exposure	TRUE	reported	textfile
8	4937757	C	G	NA	0.01678	1.21899e-10	NA	0.002607	348219	rs2407746	NA	XGbAts	exposure	TRUE	reported	textfile
8	10174718	G	A	NA	0.01803	1.20801e-06	NA	0.003713	348219	rs10097184	NA	XGbAts	exposure	TRUE	reported	textfile
8	14141821	G	C	NA	0.02012	1.10701e-08	NA	0.003521	348219	rs34354815	NA	XGbAts	exposure	TRUE	reported	textfile
8	103549754	C	T	NA	0.01333	1.89898e-06	NA	0.002798	348219	rs16869515	NA	XGbAts	exposure	TRUE	reported	textfile
8	121061879	G	A	NA	-0.01179	3.27401e-06	NA	0.002534	348219	rs4871827	NA	XGbAts	exposure	TRUE	reported	textfile
8	143316970	A	G	NA	-0.01744	3.22626e-13	NA	0.002394	348219	rs13262595	NA	XGbAts	exposure	TRUE	reported	textfile
9	11610677	A	C	NA	-0.01613	2.225e-08	NA	0.002884	348219	rs62551581	NA	XGbAts	exposure	TRUE	reported	textfile
9	28717573	T	C	NA	-0.01547	7.70495e-09	NA	0.002679	348219	rs7033345	NA	XGbAts	exposure	TRUE	reported	textfile
9	86461989	A	G	NA	0.01252	4.21202e-07	NA	0.002475	348219	rs2780142	NA	XGbAts	exposure	TRUE	reported	textfile
9	87619423	A	C	NA	0.01128	2.625e-06	NA	0.002402	348219	rs2378676	NA	XGbAts	exposure	TRUE	reported	textfile
9	96262725	C	T	NA	0.02318	2.64198e-09	NA	0.003895	348219	rs17532098	NA	XGbAts	exposure	TRUE	reported	textfile
9	98275789	C	T	NA	0.02406	1.06699e-08	NA	0.004207	348219	rs75614054	NA	XGbAts	exposure	TRUE	reported	textfile
9	101350077	A	C	NA	-0.01181	1.78501e-06	NA	0.002472	348219	rs2779529	NA	XGbAts	exposure	TRUE	reported	textfile
9	102591042	A	G	NA	0.0112	2.60399e-06	NA	0.002382	348219	rs12344570	NA	XGbAts	exposure	TRUE	reported	textfile
9	106413885	G	A	NA	0.01164	1.085e-06	NA	0.002387	348219	rs1396558	NA	XGbAts	exposure	TRUE	reported	textfile
9	126315123	T	G	NA	0.01539	1.11699e-08	NA	0.002694	348219	rs6478623	NA	XGbAts	exposure	TRUE	reported	textfile
9	136942303	G	A	NA	-0.01199	4.06799e-06	NA	0.002601	348219	rs2319210	NA	XGbAts	exposure	TRUE	reported	textfile
10	2918635	A	T	NA	-0.01463	2.40099e-06	NA	0.003101	348219	rs78919854	NA	XGbAts	exposure	TRUE	reported	textfile
10	21829162	T	C	NA	-0.0116	4.69905e-06	NA	0.002534	348219	rs12779865	NA	XGbAts	exposure	TRUE	reported	textfile
10	32664993	T	C	NA	0.01524	4.023e-06	NA	0.003306	348219	rs11008902	NA	XGbAts	exposure	TRUE	reported	textfile
10	62571228	G	T	NA	0.03172	2.32702e-06	NA	0.006717	348219	rs77524578	NA	XGbAts	exposure	TRUE	reported	textfile
10	63781481	T	C	NA	0.02609	8.82592e-08	NA	0.004877	348219	rs12268598	NA	XGbAts	exposure	TRUE	reported	textfile
10	70357973	T	C	NA	0.01541	1.71902e-06	NA	0.003221	348219	rs10998316	NA	XGbAts	exposure	TRUE	reported	textfile
10	75904073	A	G	NA	-0.01652	3.57998e-06	NA	0.003565	348219	rs11000890	NA	XGbAts	exposure	TRUE	reported	textfile
10	93065980	A	G	NA	0.01176	4.63895e-06	NA	0.002568	348219	rs7097349	NA	XGbAts	exposure	TRUE	reported	textfile
10	104748459	A	C	NA	-0.01785	2.48085e-13	NA	0.002439	348219	rs1890184	NA	XGbAts	exposure	TRUE	reported	textfile
10	107668393	C	T	NA	-0.02258	2.34099e-09	NA	0.003781	348219	rs1826787	NA	XGbAts	exposure	TRUE	reported	textfile
10	115151134	T	C	NA	-0.05542	2.44602e-06	NA	0.01176	348219	rs116905618	NA	XGbAts	exposure	TRUE	reported	textfile
10	119316080	A	G	NA	-0.01385	9.27193e-08	NA	0.002593	348219	rs855767	NA	XGbAts	exposure	TRUE	reported	textfile
11	9961079	T	C	NA	0.01316	7.64399e-08	NA	0.002448	348219	rs7939451	NA	XGbAts	exposure	TRUE	reported	textfile
11	16354653	T	G	NA	-0.01276	2.77997e-07	NA	0.002484	348219	rs297343	NA	XGbAts	exposure	TRUE	reported	textfile
11	27723334	G	A	NA	-0.01517	2.52302e-08	NA	0.002722	348219	rs56133711	NA	XGbAts	exposure	TRUE	reported	textfile
11	30675441	T	C	NA	-0.01206	3.09101e-06	NA	0.002584	348219	rs35146081	NA	XGbAts	exposure	TRUE	reported	textfile
11	31807524	C	T	NA	-0.01945	4.30527e-11	NA	0.00295	348219	rs3026401	NA	XGbAts	exposure	TRUE	reported	textfile
11	42772756	A	G	NA	-0.01551	9.91996e-08	NA	0.00291	348219	rs4558156	NA	XGbAts	exposure	TRUE	reported	textfile
11	47293799	G	C	NA	0.01791	3.15573e-11	NA	0.002698	348219	rs10501320	NA	XGbAts	exposure	TRUE	reported	textfile
11	95449528	T	A	NA	-0.01178	9.71606e-07	NA	0.002406	348219	rs10831412	NA	XGbAts	exposure	TRUE	reported	textfile
11	113364647	G	T	NA	0.01484	1.17201e-09	NA	0.00244	348219	rs4245150	NA	XGbAts	exposure	TRUE	reported	textfile
11	130786345	C	A	NA	-0.01129	2.81903e-06	NA	0.00241	348219	rs3751033	NA	XGbAts	exposure	TRUE	reported	textfile
11	133797581	A	T	NA	-0.01248	5.99101e-07	NA	0.0025	348219	rs167915	NA	XGbAts	exposure	TRUE	reported	textfile
12	1051867	C	T	NA	-0.01394	3.12097e-06	NA	0.002989	348219	rs12581771	NA	XGbAts	exposure	TRUE	reported	textfile
12	2408194	A	G	NA	-0.01255	6.32601e-07	NA	0.00252	348219	rs4298967	NA	XGbAts	exposure	TRUE	reported	textfile
12	24065162	A	G	NA	0.01172	4.39198e-06	NA	0.002553	348219	rs4473020	NA	XGbAts	exposure	TRUE	reported	textfile
12	49928790	A	G	NA	0.02161	1.409e-07	NA	0.004105	348219	rs80011486	NA	XGbAts	exposure	TRUE	reported	textfile
12	60439685	C	T	NA	-0.01187	7.30096e-07	NA	0.002396	348219	rs2131541	NA	XGbAts	exposure	TRUE	reported	textfile
12	74336629	G	A	NA	-0.01341	7.81898e-07	NA	0.002715	348219	rs7135980	NA	XGbAts	exposure	TRUE	reported	textfile
12	99163022	C	G	NA	0.01286	9.44909e-08	NA	0.00241	348219	rs10492279	NA	XGbAts	exposure	TRUE	reported	textfile
12	109883254	T	C	NA	0.01627	2.42198e-10	NA	0.00257	348219	rs3742020	NA	XGbAts	exposure	TRUE	reported	textfile
12	125077213	A	G	NA	0.01636	1.70298e-06	NA	0.003418	348219	rs837499	NA	XGbAts	exposure	TRUE	reported	textfile
13	57900877	T	C	NA	-0.0229	7.09202e-07	NA	0.004617	348219	rs2320309	NA	XGbAts	exposure	TRUE	reported	textfile
13	59159949	A	C	NA	-0.01819	3.19897e-10	NA	0.002893	348219	rs1330745	NA	XGbAts	exposure	TRUE	reported	textfile
13	68079556	T	C	NA	0.01188	6.00606e-07	NA	0.002381	348219	rs7325838	NA	XGbAts	exposure	TRUE	reported	textfile
13	78292340	C	T	NA	0.0134	1.862e-06	NA	0.002809	348219	rs1279442	NA	XGbAts	exposure	TRUE	reported	textfile
13	99095088	T	C	NA	0.01156	3.37598e-06	NA	0.002489	348219	rs9517301	NA	XGbAts	exposure	TRUE	reported	textfile
14	36906144	C	A	NA	-0.01299	4.57899e-07	NA	0.002576	348219	rs10483464	NA	XGbAts	exposure	TRUE	reported	textfile
14	41870311	A	G	NA	-0.01193	6.76503e-07	NA	0.002402	348219	rs11844708	NA	XGbAts	exposure	TRUE	reported	textfile
14	72284548	A	G	NA	-0.02817	2.57199e-06	NA	0.00599	348219	rs112850127	NA	XGbAts	exposure	TRUE	reported	textfile
14	75125540	T	C	NA	0.01765	1.17896e-13	NA	0.002379	348219	rs7152906	NA	XGbAts	exposure	TRUE	reported	textfile
15	37974576	A	G	NA	0.02523	4.39501e-06	NA	0.005494	348219	rs78097491	NA	XGbAts	exposure	TRUE	reported	textfile
15	67877445	C	T	NA	0.01897	2.71e-07	NA	0.003688	348219	rs12148363	NA	XGbAts	exposure	TRUE	reported	textfile
15	78032357	T	C	NA	-0.01208	4.59198e-07	NA	0.002395	348219	rs11633354	NA	XGbAts	exposure	TRUE	reported	textfile
15	97003989	C	T	NA	0.01169	1.78698e-06	NA	0.002448	348219	rs11852334	NA	XGbAts	exposure	TRUE	reported	textfile
15	98301367	C	A	NA	-0.01145	3.39e-06	NA	0.002466	348219	rs11638950	NA	XGbAts	exposure	TRUE	reported	textfile
16	7666664	G	C	NA	0.01558	3.11997e-10	NA	0.002476	348219	rs55997507	NA	XGbAts	exposure	TRUE	reported	textfile
16	13786757	T	G	NA	0.01176	2.04602e-06	NA	0.002476	348219	rs34020413	NA	XGbAts	exposure	TRUE	reported	textfile
16	30363382	C	T	NA	-0.01339	1.08901e-06	NA	0.002747	348219	rs17839551	NA	XGbAts	exposure	TRUE	reported	textfile
16	31091209	T	C	NA	-0.01391	1.276e-08	NA	0.002445	348219	rs3751855	NA	XGbAts	exposure	TRUE	reported	textfile
16	59369750	T	C	NA	-0.01286	1.13099e-07	NA	0.002424	348219	rs12935403	NA	XGbAts	exposure	TRUE	reported	textfile
16	82593664	G	A	NA	0.01306	8.40408e-07	NA	0.002651	348219	rs8059154	NA	XGbAts	exposure	TRUE	reported	textfile
16	87511561	A	G	NA	0.01787	4.60903e-09	NA	0.003049	348219	rs9936170	NA	XGbAts	exposure	TRUE	reported	textfile
17	2574821	G	A	NA	-0.01296	5.23396e-08	NA	0.002381	348219	rs12938775	NA	XGbAts	exposure	TRUE	reported	textfile
17	8118745	T	C	NA	0.01135	3.26197e-06	NA	0.002439	348219	rs8075680	NA	XGbAts	exposure	TRUE	reported	textfile
17	19897805	T	C	NA	0.01322	4.03701e-08	NA	0.002409	348219	rs11204421	NA	XGbAts	exposure	TRUE	reported	textfile
17	29390671	G	A	NA	0.019	4.82703e-08	NA	0.003481	348219	rs60642411	NA	XGbAts	exposure	TRUE	reported	textfile
17	42434630	A	G	NA	-0.01243	4.28302e-07	NA	0.002458	348219	rs850738	NA	XGbAts	exposure	TRUE	reported	textfile
17	43824360	T	C	NA	0.02119	2.38397e-15	NA	0.002676	348219	rs7207400	NA	XGbAts	exposure	TRUE	reported	textfile
17	61524225	G	A	NA	0.01678	6.51899e-09	NA	0.002891	348219	rs75195552	NA	XGbAts	exposure	TRUE	reported	textfile
17	64714367	G	A	NA	-0.01318	4.07099e-06	NA	0.002861	348219	rs28733563	NA	XGbAts	exposure	TRUE	reported	textfile
17	79084574	C	T	NA	-0.02129	2.20602e-10	NA	0.003354	348219	rs56084168	NA	XGbAts	exposure	TRUE	reported	textfile
18	31367050	T	G	NA	0.01342	2.32402e-08	NA	0.002402	348219	rs4799723	NA	XGbAts	exposure	TRUE	reported	textfile
18	35207712	G	A	NA	0.02984	7.30466e-12	NA	0.004355	348219	rs62081501	NA	XGbAts	exposure	TRUE	reported	textfile
18	53067954	G	A	NA	0.01203	3.92302e-06	NA	0.002606	348219	rs7235757	NA	XGbAts	exposure	TRUE	reported	textfile
18	53857602	A	G	NA	0.01276	8.916e-07	NA	0.002596	348219	rs1792726	NA	XGbAts	exposure	TRUE	reported	textfile
18	57851763	A	G	NA	-0.02024	4.89328e-13	NA	0.0028	348219	rs10871777	NA	XGbAts	exposure	TRUE	reported	textfile
19	727401	C	G	NA	0.03706	1.523e-09	NA	0.006134	348219	rs77432625	NA	XGbAts	exposure	TRUE	reported	textfile
19	5210622	G	A	NA	-0.01383	4.797e-07	NA	0.002747	348219	rs2302224	NA	XGbAts	exposure	TRUE	reported	textfile
19	33988129	C	T	NA	-0.01512	1.199e-06	NA	0.003113	348219	rs62100695	NA	XGbAts	exposure	TRUE	reported	textfile
19	52252384	C	T	NA	-0.03774	4.47003e-08	NA	0.006898	348219	rs112591851	NA	XGbAts	exposure	TRUE	reported	textfile
20	3378186	T	C	NA	0.01379	3.23899e-07	NA	0.002699	348219	rs4815587	NA	XGbAts	exposure	TRUE	reported	textfile
20	18708539	G	A	NA	-0.01403	1.02601e-08	NA	0.00245	348219	rs1998122	NA	XGbAts	exposure	TRUE	reported	textfile
20	33447915	G	A	NA	0.0159	5.54e-07	NA	0.003175	348219	rs2295094	NA	XGbAts	exposure	TRUE	reported	textfile
20	44991482	C	T	NA	0.02237	1.31e-06	NA	0.004623	348219	rs2258508	NA	XGbAts	exposure	TRUE	reported	textfile
21	19029136	A	G	NA	-0.01104	4.58596e-06	NA	0.002409	348219	rs2824423	NA	XGbAts	exposure	TRUE	reported	textfile
21	41463877	C	T	NA	-0.01292	9.7089e-07	NA	0.002638	348219	rs11701825	NA	XGbAts	exposure	TRUE	reported	textfile
22	19983014	G	A	NA	0.0115	4.99597e-06	NA	0.002519	348219	rs2238790	NA	XGbAts	exposure	TRUE	reported	textfile
22	30269907	T	A	NA	0.01169	1.034e-06	NA	0.002393	348219	rs9614090	NA	XGbAts	exposure	TRUE	reported	textfile
22	41753603	G	A	NA	0.01788	1.33506e-11	NA	0.002643	348219	rs11090045	NA	XGbAts	exposure	TRUE	reported	textfile

## Sheet: Artificially sweetened food
samplesize.exposure	chr.exposure	pval.exposure	beta.exposure	se.exposure	pos.exposure	id.exposure	SNP	effect_allele.exposure	other_allele.exposure	eaf.exposure	exposure	mr_keep.exposure	pval_origin.exposure	data_source.exposure	R2	F
64949	1	2.30001e-06	0.0661311	0.0139893	241205020	ukb-b-10217	rs79312248	C	G	0.021233	|| id:ukb-b-10217	TRUE	reported	igd	0.000343952	22.3463
64949	1	1.2e-07	0.0621115	0.0117298	165629153	ukb-b-10217	rs72698049	G	C	0.031013	|| id:ukb-b-10217	TRUE	reported	igd	0.000431522	28.0382
64949	2	1.40001e-08	0.0375631	0.00662585	242071548	ukb-b-10217	rs73112179	G	T	0.102931	|| id:ukb-b-10217	TRUE	reported	igd	0.000494598	32.1386
64949	3	2.5e-06	0.0250344	0.00531994	82621024	ukb-b-10217	rs9813850	C	T	0.166613	|| id:ukb-b-10217	TRUE	reported	igd	0.000340832	22.1436
64949	4	1.6e-06	0.0765251	0.0159505	157321728	ukb-b-10217	rs146405287	T	C	0.018516	|| id:ukb-b-10217	TRUE	reported	igd	0.000354269	23.0168
64949	4	3.79997e-06	0.0485682	0.0105107	71516586	ukb-b-10217	rs72859681	C	T	0.038615	|| id:ukb-b-10217	TRUE	reported	igd	0.000328644	21.3514
64949	5	8.79995e-08	0.0945744	0.0176761	175253103	ukb-b-10217	rs116687379	T	C	0.013219	|| id:ukb-b-10217	TRUE	reported	igd	0.000440565	28.626
64949	6	4.39997e-06	0.0832705	0.0181285	136500778	ukb-b-10217	rs111664160	C	A	0.012079	|| id:ukb-b-10217	TRUE	reported	igd	0.000324747	21.0982
64949	9	1.89998e-06	0.0250631	0.00526059	32797065	ukb-b-10217	rs10971134	T	C	0.174579	|| id:ukb-b-10217	TRUE	reported	igd	0.000349363	22.698
64949	9	7.19996e-08	0.0833839	0.0154833	98546989	ukb-b-10217	rs62559005	T	C	0.017006	|| id:ukb-b-10217	TRUE	reported	igd	0.000446345	29.0017
64949	10	2.59998e-07	0.0822368	0.0159742	25590082	ukb-b-10217	rs142705784	C	T	0.01573	|| id:ukb-b-10217	TRUE	reported	igd	0.000407891	26.5021
64949	10	4.20001e-06	-0.0266234	0.00578403	129990596	ukb-b-10217	rs67632528	A	G	0.137977	|| id:ukb-b-10217	TRUE	reported	igd	0.000326101	21.1862
64949	11	2.80001e-06	0.0811036	0.0173004	127585255	ukb-b-10217	rs116978350	T	C	0.015341	|| id:ukb-b-10217	TRUE	reported	igd	0.000338258	21.9763
64949	11	4.30002e-06	0.0251797	0.00548049	107762483	ukb-b-10217	rs34413686	A	G	0.158948	|| id:ukb-b-10217	TRUE	reported	igd	0.000324899	21.1081
64949	11	1.40001e-06	-0.0218053	0.00451839	44877595	ukb-b-10217	rs11038176	C	T	0.279615	|| id:ukb-b-10217	TRUE	reported	igd	0.00035845	23.2886
64949	11	7.19996e-07	0.023329	0.00470771	91231415	ukb-b-10217	rs61913309	G	A	0.238223	|| id:ukb-b-10217	TRUE	reported	igd	0.000377952	24.5561
64949	13	3.79997e-06	0.0213893	0.00462604	25228101	ukb-b-10217	rs61948777	T	C	0.245446	|| id:ukb-b-10217	TRUE	reported	igd	0.000329048	21.3777
64949	16	4.49997e-07	0.0554313	0.0109853	51307429	ukb-b-10217	rs72791190	G	A	0.033742	|| id:ukb-b-10217	TRUE	reported	igd	0.000391871	25.4609
64949	16	9.59997e-07	0.0393654	0.00803526	62009483	ukb-b-10217	rs16964118	C	T	0.065485	|| id:ukb-b-10217	TRUE	reported	igd	0.0003694	24.0003
64949	1	7.79992e-07	0.033043	0.00668781	4755226	ukb-b-9835	rs9970616	G	A	0.070268	|| id:ukb-b-9835	TRUE	reported	igd	0.000375712	24.4106
64949	1	4.70002e-06	0.0752821	0.0164475	200873344	ukb-b-9835	rs148822130	A	G	0.011545	|| id:ukb-b-9835	TRUE	reported	igd	0.000322456	20.9493
64949	2	6.80002e-07	0.0417617	0.00840864	33768155	ukb-b-9835	rs114815025	G	A	0.045199	|| id:ukb-b-9835	TRUE	reported	igd	0.000379636	24.6656
64949	4	9.20005e-07	0.0273164	0.00556609	175457791	ukb-b-9835	rs72704169	G	A	0.104814	|| id:ukb-b-9835	TRUE	reported	igd	0.000370692	24.0842
64949	6	3.59998e-06	0.0698074	0.0150641	63258763	ukb-b-9835	rs138083296	T	A	0.013611	|| id:ukb-b-9835	TRUE	reported	igd	0.000330522	21.4735
64949	6	4.09996e-06	0.0609063	0.0132198	155950842	ukb-b-9835	rs148574253	G	A	0.020056	|| id:ukb-b-9835	TRUE	reported	igd	0.000326708	21.2257
64949	9	3.59998e-06	0.0748971	0.0161718	87990796	ukb-b-9835	rs146652669	T	C	0.012076	|| id:ukb-b-9835	TRUE	reported	igd	0.000330139	21.4486
64949	10	4.90004e-06	0.0592991	0.0129831	112209540	ukb-b-9835	rs185905470	C	T	0.017889	|| id:ukb-b-9835	TRUE	reported	igd	0.000321091	20.8606
64949	11	4.79999e-06	0.066823	0.0146125	32385925	ukb-b-9835	rs185656352	T	C	0.014478	|| id:ukb-b-9835	TRUE	reported	igd	0.000321877	20.9117
64949	12	1.7e-06	-0.0259193	0.00541645	128935718	ukb-b-9835	rs6486647	T	G	0.889013	|| id:ukb-b-9835	TRUE	reported	igd	0.000352445	22.8983
64949	12	4.09996e-06	0.0390825	0.00848286	113335661	ukb-b-9835	rs2240193	A	C	0.053956	|| id:ukb-b-9835	TRUE	reported	igd	0.000326712	21.2259
64949	12	8.79995e-07	0.0233398	0.00474742	128445298	ukb-b-9835	rs7959426	T	C	0.277129	|| id:ukb-b-9835	TRUE	reported	igd	0.000372002	24.1694
64949	15	2.39999e-06	0.0530903	0.0112538	47959837	ukb-b-9835	rs117585054	A	G	0.024076	|| id:ukb-b-9835	TRUE	reported	igd	0.00034254	22.2545
64949	18	4.49997e-06	0.0551991	0.0120368	49922594	ukb-b-9835	rs12966891	A	G	0.022149	|| id:ukb-b-9835	TRUE	reported	igd	0.00032369	21.0295
64949	19	1.2e-07	0.0826786	0.0156366	35058473	ukb-b-9835	rs117567632	T	C	0.012041	|| id:ukb-b-9835	TRUE	reported	igd	0.000430271	27.9568
64949	1	7.90005e-07	-0.0110869	0.00224546	198002833	ukb-b-3143	rs72747173	T	C	0.266542	|| id:ukb-b-3143	TRUE	reported	igd	0.00037521	24.3779
64949	2	4.09996e-07	0.0417765	0.00825296	99168582	ukb-b-3143	rs145641302	A	G	0.014446	|| id:ukb-b-3143	TRUE	reported	igd	0.000394367	25.6231
64949	4	3.2e-06	-0.0127849	0.0027467	44068923	ukb-b-3143	rs74820736	C	T	0.14228	|| id:ukb-b-3143	TRUE	reported	igd	0.000333469	21.665
64949	4	2.99999e-06	0.0327601	0.00700917	153548420	ukb-b-3143	rs55980851	A	G	0.019671	|| id:ukb-b-3143	TRUE	reported	igd	0.000336232	21.8446
64949	4	2.80001e-06	-0.00898835	0.00191713	165118796	ukb-b-3143	rs2288674	A	G	0.509315	|| id:ukb-b-3143	TRUE	reported	igd	0.000338328	21.9808
64949	5	4.79999e-06	0.0324788	0.00710396	82066309	ukb-b-3143	rs188066979	T	C	0.020064	|| id:ukb-b-3143	TRUE	reported	igd	0.000321726	20.9019
64949	6	2.39999e-06	0.0342398	0.00725611	76822407	ukb-b-3143	rs117206618	T	C	0.017706	|| id:ukb-b-3143	TRUE	reported	igd	0.000342715	22.266
64949	6	4e-06	0.0369019	0.00800034	133912026	ukb-b-3143	rs140773429	C	T	0.01599	|| id:ukb-b-3143	TRUE	reported	igd	0.000327466	21.2749
64949	7	8.30004e-07	0.0467568	0.00948977	27536002	ukb-b-3143	rs116906430	T	C	0.011002	|| id:ukb-b-3143	TRUE	reported	igd	0.000373631	24.2753
64949	9	5.69994e-07	0.0294086	0.00587877	73370578	ukb-b-3143	rs143055801	T	C	0.02815	|| id:ukb-b-3143	TRUE	reported	igd	0.000385155	25.0243
64949	12	2.19999e-07	-0.0115358	0.00222803	11126577	ukb-b-3143	rs7294858	A	G	0.249686	|| id:ukb-b-3143	TRUE	reported	igd	0.000412574	26.8065
64949	14	9.49992e-07	0.0255681	0.00521606	59980386	ukb-b-3143	rs139091456	A	G	0.037547	|| id:ukb-b-3143	TRUE	reported	igd	0.00036981	24.0269
64949	15	7.00003e-07	0.031923	0.00643389	99972015	ukb-b-3143	rs149157321	T	C	0.027196	|| id:ukb-b-3143	TRUE	reported	igd	0.000378899	24.6177
64949	16	2.1e-06	0.0297958	0.00628371	59054897	ukb-b-3143	rs60728512	C	T	0.042979	|| id:ukb-b-3143	TRUE	reported	igd	0.000346063	22.4835
64949	16	6.59994e-07	0.00991525	0.00199391	5457499	ukb-b-3143	rs61275781	C	T	0.373344	|| id:ukb-b-3143	TRUE	reported	igd	0.000380591	24.7277
64949	17	2.19999e-06	0.0164808	0.00348254	52260953	ukb-b-3143	rs34075872	A	T	0.08285	|| id:ukb-b-3143	TRUE	reported	igd	0.000344701	22.395
64949	18	4.20001e-06	-0.0100077	0.00217573	9620159	ukb-b-3143	rs9807368	C	T	0.735974	|| id:ukb-b-3143	TRUE	reported	igd	0.000325645	21.1566
64949	20	4.70002e-07	-0.0120569	0.00239369	2300017	ukb-b-3143	rs214818	A	G	0.79799	|| id:ukb-b-3143	TRUE	reported	igd	0.000390475	25.3701
64949	20	3.50002e-07	0.0467053	0.00916329	39948992	ukb-b-3143	rs75209402	A	G	0.011427	|| id:ukb-b-3143	TRUE	reported	igd	0.000399837	25.9786
64949	21	2.59998e-06	-0.00937584	0.00199564	29979951	ukb-b-3143	rs1153250	C	A	0.619474	|| id:ukb-b-3143	TRUE	reported	igd	0.000339732	22.072
64949	4	2.80001e-06	0.0686796	0.0146489	128591757	ukb-b-1338	rs11936086	C	G	0.013625	|| id:ukb-b-1338	TRUE	reported	igd	0.000338319	21.9802
64949	5	3.59998e-06	0.0515675	0.0111357	82256128	ukb-b-1338	rs78115985	T	G	0.023822	|| id:ukb-b-1338	TRUE	reported	igd	0.000330066	21.4439
64949	5	1.79999e-06	0.0797698	0.0167203	2240531	ukb-b-1338	rs141134342	T	C	0.010666	|| id:ukb-b-1338	TRUE	reported	igd	0.000350319	22.7602
64949	5	1.40001e-06	-0.0218794	0.00454019	179693613	ukb-b-1338	rs78234354	T	C	0.169085	|| id:ukb-b-1338	TRUE	reported	igd	0.000357433	23.2225
64949	11	1.29999e-06	0.0277523	0.00573663	47566232	ukb-b-1338	rs72907976	A	G	0.096938	|| id:ukb-b-1338	TRUE	reported	igd	0.00036021	23.403
64949	11	4e-06	0.0166123	0.00360359	343881	ukb-b-1338	rs12270786	G	A	0.39905	|| id:ukb-b-1338	TRUE	reported	igd	0.000327095	21.2508
64949	12	2.90001e-06	0.0207445	0.00443796	116992511	ukb-b-1338	rs11068069	T	C	0.177108	|| id:ukb-b-1338	TRUE	reported	igd	0.000336295	21.8487
64949	12	4.60045e-18	-0.0338414	0.00390673	11024367	ukb-b-1338	rs61914781	A	G	0.253001	|| id:ukb-b-1338	TRUE	reported	igd	0.00115397	75.0337
64949	18	3.69999e-06	-0.0179481	0.00387652	3449286	ukb-b-1338	rs238134	C	G	0.257109	|| id:ukb-b-1338	TRUE	reported	igd	0.000329942	21.4358
64949	1	5.99998e-07	0.0644177	0.0129094	189375218	ukb-b-5867	rs186608696	A	G	0.016206	|| id:ukb-b-5867	TRUE	reported	igd	0.00038323	24.8992
64949	2	4.90004e-06	0.0554218	0.012135	237637845	ukb-b-5867	rs116388961	T	C	0.017444	|| id:ukb-b-5867	TRUE	reported	igd	0.000321048	20.8578
64949	2	1.79999e-06	-0.0156669	0.00328371	57925805	ukb-b-5867	rs35172567	T	A	0.384896	|| id:ukb-b-5867	TRUE	reported	igd	0.000350358	22.7627
64949	3	3.89996e-06	0.0170521	0.0036935	70347126	ukb-b-5867	rs1403082	C	A	0.243978	|| id:ukb-b-5867	TRUE	reported	igd	0.000328069	21.3141
64949	6	7.69999e-07	0.0252884	0.00511534	71616145	ukb-b-5867	rs79253620	A	C	0.109699	|| id:ukb-b-5867	TRUE	reported	igd	0.000376147	24.4388
64949	7	4.70002e-06	0.0537975	0.0117497	137279406	ukb-b-5867	rs139804693	C	A	0.022186	|| id:ukb-b-5867	TRUE	reported	igd	0.00032267	20.9632
64949	9	1.6e-06	0.0193603	0.00403441	32966140	ukb-b-5867	rs77014507	C	T	0.203594	|| id:ukb-b-5867	TRUE	reported	igd	0.000354436	23.0277
64949	10	7.29995e-07	0.0662791	0.0133783	10573290	ukb-b-5867	rs117987395	G	T	0.017547	|| id:ukb-b-5867	TRUE	reported	igd	0.000377759	24.5436
64949	12	3.90032e-19	-0.032642	0.003651	11323211	ukb-b-5867	rs61928618	G	A	0.254514	|| id:ukb-b-5867	TRUE	reported	igd	0.0012292	79.9312
64949	15	1.5e-06	0.0326678	0.00679435	56267370	ukb-b-5867	rs62045220	T	C	0.0594	|| id:ukb-b-5867	TRUE	reported	igd	0.000355809	23.117
64949	17	3.40001e-06	0.0611177	0.0131551	80706332	ukb-b-5867	rs79022294	G	T	0.015806	|| id:ukb-b-5867	TRUE	reported	igd	0.000332222	21.584
64949	20	3.40001e-06	-0.0250201	0.00538729	8681692	ukb-b-5867	rs11905412	A	T	0.096316	|| id:ukb-b-5867	TRUE	reported	igd	0.000331987	21.5687
64949	20	1.29999e-06	-0.0158338	0.00326666	36330118	ukb-b-5867	rs6091103	G	A	0.376353	|| id:ukb-b-5867	TRUE	reported	igd	0.000361604	23.4936
64949	20	2e-06	-0.0212735	0.00447937	62691313	ukb-b-5867	rs1335579	G	A	0.852592	|| id:ukb-b-5867	TRUE	reported	igd	0.000347153	22.5544
64949	22	1.6e-06	0.0773626	0.0161049	42816640	ukb-b-5867	rs191527510	T	C	0.010384	|| id:ukb-b-5867	TRUE	reported	igd	0.000355156	23.0745
190094	2	4.01338e-06	0.00538012	0.00116685	21417978	ukb-d-2654_4	rs12618122	G	C	0.294993	|| id:ukb-d-2654_4	TRUE	reported	igd	0.000111824	21.2593
190094	2	3.62844e-06	0.00830856	0.00179383	197178440	ukb-d-2654_4	rs78233940	T	C	0.0991546	|| id:ukb-d-2654_4	TRUE	reported	igd	0.000112842	21.4528
190094	3	3.74654e-06	0.00657453	0.00142149	151127674	ukb-d-2654_4	rs73159921	A	G	0.169257	|| id:ukb-d-2654_4	TRUE	reported	igd	0.000112519	21.3913
190094	3	1.1251e-06	0.00740434	0.00152085	70907066	ukb-d-2654_4	rs78670122	A	G	0.147319	|| id:ukb-d-2654_4	TRUE	reported	igd	0.000124674	23.7026
190094	3	3.21107e-06	0.0108834	0.002337	66940723	ukb-d-2654_4	rs17045469	C	T	0.0547789	|| id:ukb-d-2654_4	TRUE	reported	igd	0.000114076	21.6874
190094	5	2.91924e-06	-0.00542251	0.00115951	80299561	ukb-d-2654_4	rs528441	A	C	0.300934	|| id:ukb-d-2654_4	TRUE	reported	igd	0.000115036	21.8699
190094	5	3.50897e-06	-0.00883554	0.00190476	20130184	ukb-d-2654_4	rs13168991	A	G	0.894513	|| id:ukb-d-2654_4	TRUE	reported	igd	0.00011318	21.517
190094	7	3.90256e-06	0.0072102	0.00156179	121698527	ukb-d-2654_4	rs17144057	G	T	0.133628	|| id:ukb-d-2654_4	TRUE	reported	igd	0.000112107	21.313
190094	7	4.66627e-06	0.0178714	0.00390257	137075814	ukb-d-2654_4	rs118161928	T	C	0.0188722	|| id:ukb-d-2654_4	TRUE	reported	igd	0.000110306	20.9706
190094	7	4.0083e-07	-0.00546155	0.0010775	16313122	ukb-d-2654_4	rs1295132	T	G	0.56505	|| id:ukb-d-2654_4	TRUE	reported	igd	0.000135136	25.6917
190094	7	4.83704e-08	-0.0160086	0.00293335	140905396	ukb-d-2654_4	rs4726415	C	A	0.966127	|| id:ukb-d-2654_4	TRUE	reported	igd	0.000156654	29.7834
190094	8	5.76846e-07	-0.00554301	0.00110883	26250906	ukb-d-2654_4	rs3779916	A	C	0.629592	|| id:ukb-d-2654_4	TRUE	reported	igd	0.000131443	24.9895
190094	9	1.85571e-06	-0.0137929	0.0028924	73935514	ukb-d-2654_4	rs1927942	T	C	0.0347696	|| id:ukb-d-2654_4	TRUE	reported	igd	0.000119612	22.74
190094	10	7.74783e-07	0.0209741	0.00424424	63206037	ukb-d-2654_4	rs79608874	G	A	0.0164867	|| id:ukb-d-2654_4	TRUE	reported	igd	0.000128453	24.4209
190094	11	2.50398e-08	-0.010663	0.00191325	132151470	ukb-d-2654_4	rs11222998	T	C	0.0851391	|| id:ukb-d-2654_4	TRUE	reported	igd	0.000163371	31.0607
190094	14	3.22485e-06	0.00689273	0.00148037	93204658	ukb-d-2654_4	rs78975675	T	C	0.154772	|| id:ukb-d-2654_4	TRUE	reported	igd	0.000114031	21.6789
190094	19	2.2836e-06	0.015338	0.00324498	57391463	ukb-d-2654_4	rs117670743	C	T	0.0305587	|| id:ukb-d-2654_4	TRUE	reported	igd	0.000117515	22.3413
190094	19	4.06968e-06	0.00741162	0.00160845	11210912	ukb-d-2654_4	rs2228671	T	C	0.125721	|| id:ukb-d-2654_4	TRUE	reported	igd	0.000111685	21.2328
190094	19	2.02064e-07	0.00692736	0.0013328	32724745	ukb-d-2654_4	rs57989860	G	A	0.200228	|| id:ukb-d-2654_4	TRUE	reported	igd	0.000142094	27.0148
64949	1	2.1e-06	0.0334747	0.0070553	241281588	ukb-b-8007	rs143439425	T	C	0.019898	|| id:ukb-b-8007	TRUE	reported	igd	0.000346481	22.5107
64949	2	4.49997e-06	0.00995764	0.00217157	34723007	ukb-b-8007	rs12468108	C	A	0.65502	|| id:ukb-b-8007	TRUE	reported	igd	0.000323633	21.0258
64949	2	3.69999e-07	0.00984193	0.00193563	236208067	ukb-b-8007	rs11691751	T	C	0.417887	|| id:ukb-b-8007	TRUE	reported	igd	0.000397897	25.8525
64949	4	4.49997e-06	-0.0190881	0.00416271	184333590	ukb-b-8007	rs78779644	A	T	0.054445	|| id:ukb-b-8007	TRUE	reported	igd	0.000323638	21.0261
64949	4	3.59998e-07	0.0477834	0.00938948	69766356	ukb-b-8007	rs115966909	T	C	0.010621	|| id:ukb-b-8007	TRUE	reported	igd	0.000398589	25.8975
64949	8	3.79997e-06	0.0334728	0.00724058	3873924	ukb-b-8007	rs114909308	C	G	0.017919	|| id:ukb-b-8007	TRUE	reported	igd	0.000328944	21.371
64949	9	2.5e-06	0.0389973	0.00828109	33202123	ukb-b-8007	rs117772192	G	A	0.013026	|| id:ukb-b-8007	TRUE	reported	igd	0.000341329	22.1759
64949	9	6.59994e-07	0.0297463	0.00598125	16937127	ukb-b-8007	rs115801985	G	C	0.024834	|| id:ukb-b-8007	TRUE	reported	igd	0.000380666	24.7325
64949	10	1.5e-08	0.0287655	0.00508426	83596463	ukb-b-8007	rs17713345	T	C	0.035151	|| id:ukb-b-8007	TRUE	reported	igd	0.000492608	32.0092
64949	12	2.19999e-06	0.0249022	0.00526395	26487736	ukb-b-8007	rs79474565	G	A	0.033983	|| id:ukb-b-8007	TRUE	reported	igd	0.000344453	22.3789
64949	13	4.49997e-06	-0.00992606	0.00216318	86122445	ukb-b-8007	rs9645975	A	G	0.247964	|| id:ukb-b-8007	TRUE	reported	igd	0.000324082	21.055
64949	16	3.89996e-06	0.0324092	0.00701887	7384823	ukb-b-8007	rs112482846	T	G	0.018399	|| id:ukb-b-8007	TRUE	reported	igd	0.000328161	21.3201
64949	20	2.19999e-06	0.0116291	0.00245603	39085185	ukb-b-8007	rs6029122	T	G	0.177746	|| id:ukb-b-8007	TRUE	reported	igd	0.000345066	22.4188
64949	21	4.39997e-06	-0.00868519	0.00189204	37634511	ukb-b-8007	rs2284636	A	G	0.536088	|| id:ukb-b-8007	TRUE	reported	igd	0.000324328	21.071
64949	22	3.50002e-06	0.0253727	0.00546823	48285508	ukb-b-8007	rs62224239	T	C	0.033692	|| id:ukb-b-8007	TRUE	reported	igd	0.000331378	21.5291
64941	3	4.09996e-06	0.0171949	0.00373172	119853714	ukb-b-12763	rs114155753	T	C	0.038466	|| id:ukb-b-12763	TRUE	reported	igd	0.000326829	21.2309
64941	3	4.20001e-06	0.00822412	0.00178721	77424700	ukb-b-12763	rs9872037	A	G	0.802866	|| id:ukb-b-12763	TRUE	reported	igd	0.000325962	21.1746
64941	3	1.6e-06	0.0251237	0.00523515	40564878	ukb-b-12763	rs148140816	T	C	0.020459	|| id:ukb-b-12763	TRUE	reported	igd	0.000354516	23.0301
64941	3	1.40001e-06	0.0300636	0.0062239	124474689	ukb-b-12763	rs146541987	A	G	0.014695	|| id:ukb-b-12763	TRUE	reported	igd	0.000359155	23.3315
64941	4	1.6e-06	-0.0259113	0.00539673	94160539	ukb-b-12763	rs4478149	G	A	0.980992	|| id:ukb-b-12763	TRUE	reported	igd	0.000354849	23.0517
64941	4	5.1e-07	0.0224377	0.0044668	163539184	ukb-b-12763	rs138864146	T	C	0.026694	|| id:ukb-b-12763	TRUE	reported	igd	0.000388397	25.2319
64941	5	3.79997e-07	-0.0123409	0.00242956	150754943	ukb-b-12763	rs76654970	G	C	0.096811	|| id:ukb-b-12763	TRUE	reported	igd	0.000397143	25.8003
64941	6	1.79999e-06	0.0188355	0.0039452	88589982	ukb-b-12763	rs77166451	A	G	0.035389	|| id:ukb-b-12763	TRUE	reported	igd	0.000350869	22.7931
64941	8	2.30001e-06	-0.0207571	0.00439217	96710317	ukb-b-12763	rs13279603	T	C	0.968532	|| id:ukb-b-12763	TRUE	reported	igd	0.000343801	22.3338
64941	8	6.49995e-08	0.0236837	0.00438253	13719578	ukb-b-12763	rs73208279	A	C	0.027708	|| id:ukb-b-12763	TRUE	reported	igd	0.000449506	29.2036
64941	10	4.09996e-06	0.0282923	0.00613909	60307347	ukb-b-12763	rs141474325	T	C	0.014348	|| id:ukb-b-12763	TRUE	reported	igd	0.00032694	21.2381
64941	10	1.29999e-06	-0.0205064	0.00424201	10632123	ukb-b-12763	rs996238	C	T	0.969277	|| id:ukb-b-12763	TRUE	reported	igd	0.000359716	23.368
64941	12	1.6e-06	0.011478	0.00239189	76315825	ukb-b-12763	rs10880014	T	C	0.102878	|| id:ukb-b-12763	TRUE	reported	igd	0.000354468	23.027
64941	13	2.99999e-06	0.0231103	0.00494951	78573782	ukb-b-12763	rs9544664	T	C	0.02646	|| id:ukb-b-12763	TRUE	reported	igd	0.0003356	21.8008
64941	13	3.40001e-07	0.0224505	0.00440293	93968282	ukb-b-12763	rs61965672	G	A	0.026678	|| id:ukb-b-12763	TRUE	reported	igd	0.000400199	25.9989
64941	18	2.99999e-06	0.00785964	0.00168222	48970651	ukb-b-12763	rs34654942	A	T	0.231232	|| id:ukb-b-12763	TRUE	reported	igd	0.000336027	21.8286
64941	20	4.20001e-06	0.0246458	0.0053564	48136683	ukb-b-12763	rs77823273	A	G	0.018293	|| id:ukb-b-12763	TRUE	reported	igd	0.000325896	21.1703
64941	22	7.90005e-07	0.0313191	0.00634259	39254513	ukb-b-12763	rs79169291	T	G	0.012704	|| id:ukb-b-12763	TRUE	reported	igd	0.000375321	24.3821
64949	1	7.59994e-07	0.0282644	0.00571632	117600593	ukb-b-2832	rs2477723	A	T	0.884478	|| id:ukb-b-2832	TRUE	reported	igd	0.00037628	24.4474
64949	3	1.29999e-06	0.0515229	0.0106619	175716396	ukb-b-2832	rs111648181	A	G	0.030607	|| id:ukb-b-2832	TRUE	reported	igd	0.00035942	23.3517
64949	4	2.99999e-07	0.0190831	0.00372304	175871449	ukb-b-2832	rs6819167	G	A	0.572177	|| id:ukb-b-2832	TRUE	reported	igd	0.000404347	26.2718
64949	5	2e-06	0.0759656	0.0159825	172931880	ukb-b-2832	rs116117330	T	C	0.013249	|| id:ukb-b-2832	TRUE	reported	igd	0.000347713	22.5908
64949	6	3.09999e-06	0.0274708	0.00589051	90610887	ukb-b-2832	rs35421650	C	T	0.108672	|| id:ukb-b-2832	TRUE	reported	igd	0.000334749	21.7482
64949	6	3.09999e-06	0.0188133	0.00403367	105860107	ukb-b-2832	rs6920614	C	A	0.32278	|| id:ukb-b-2832	TRUE	reported	igd	0.00033482	21.7528
64949	8	9.69996e-07	0.0325164	0.00663955	60226611	ukb-b-2832	rs7829588	T	A	0.090698	|| id:ukb-b-2832	TRUE	reported	igd	0.000369143	23.9836
64949	11	4.09996e-06	-0.0673371	0.0146177	82153361	ukb-b-2832	rs147882726	G	C	0.016532	|| id:ukb-b-2832	TRUE	reported	igd	0.000326615	21.2196
64949	12	2.5e-06	-0.0264603	0.00561807	53373962	ukb-b-2832	rs949734	T	C	0.875614	|| id:ukb-b-2832	TRUE	reported	igd	0.000341424	22.1821
64949	13	2.80001e-06	0.034421	0.00734938	19534612	ukb-b-2832	rs78236863	A	G	0.075954	|| id:ukb-b-2832	TRUE	reported	igd	0.000337619	21.9347
64949	13	1.2e-06	0.0221009	0.00455205	108706992	ukb-b-2832	rs9587497	A	T	0.206168	|| id:ukb-b-2832	TRUE	reported	igd	0.000362807	23.5718
64949	21	2.19999e-06	0.0187135	0.00395217	28157026	ukb-b-2832	rs2212808	T	G	0.31427	|| id:ukb-b-2832	TRUE	reported	igd	0.000345077	22.4195
461046	1	3.79997e-06	0.0136984	0.00296429	225107499	ukb-b-5495	rs150466170	A	T	0.019693	|| id:ukb-b-5495	TRUE	reported	igd	4.63163e-05	21.3548
461046	1	3.79997e-06	0.00548611	0.0011866	7657606	ukb-b-5495	rs7520401	A	T	0.136307	|| id:ukb-b-5495	TRUE	reported	igd	4.63613e-05	21.3756
461046	1	3.79997e-06	0.00703587	0.00152267	207911151	ukb-b-5495	rs55989809	A	C	0.079594	|| id:ukb-b-5495	TRUE	reported	igd	4.63084e-05	21.3512
461046	1	2.90001e-06	0.00412102	0.000880884	23278961	ukb-b-5495	rs11590260	A	G	0.307689	|| id:ukb-b-5495	TRUE	reported	igd	4.74687e-05	21.8862
461046	1	3.89996e-06	0.0107813	0.00233478	93486547	ukb-b-5495	rs80191764	G	C	0.033356	|| id:ukb-b-5495	TRUE	reported	igd	4.62473e-05	21.323
461046	1	1.09999e-07	-0.0192551	0.00362961	99154739	ukb-b-5495	rs142107670	A	G	0.013177	|| id:ukb-b-5495	TRUE	reported	igd	6.10381e-05	28.143
461046	1	4.09996e-08	0.00683096	0.00124475	38658152	ukb-b-5495	rs898980	T	C	0.877965	|| id:ukb-b-5495	TRUE	reported	igd	6.53171e-05	30.116
461046	2	7.29995e-07	0.00411716	0.000831209	1136042	ukb-b-5495	rs28413619	A	G	0.594542	|| id:ukb-b-5495	TRUE	reported	igd	5.32118e-05	24.5343
461046	2	5e-07	-0.00448423	0.000892195	168570776	ukb-b-5495	rs7577697	C	T	0.309454	|| id:ukb-b-5495	TRUE	reported	igd	5.47883e-05	25.2612
461046	2	1.40001e-06	-0.00402357	0.00083393	201076401	ukb-b-5495	rs1653301	G	A	0.607726	|| id:ukb-b-5495	TRUE	reported	igd	5.04891e-05	23.2789
461046	2	1.7e-08	0.00479452	0.000849763	15021145	ukb-b-5495	rs11897809	C	A	0.35418	|| id:ukb-b-5495	TRUE	reported	igd	6.90431e-05	31.8341
461046	2	1.6e-06	-0.00440522	0.000916867	54182715	ukb-b-5495	rs805452	G	C	0.268819	|| id:ukb-b-5495	TRUE	reported	igd	5.00676e-05	23.0845
461046	2	2.90001e-07	-0.00419892	0.000818772	77162367	ukb-b-5495	rs11126576	T	C	0.440111	|| id:ukb-b-5495	TRUE	reported	igd	5.70401e-05	26.2995
461046	2	8.70001e-08	-0.00473775	0.000885368	200162766	ukb-b-5495	rs7605371	A	G	0.69886	|| id:ukb-b-5495	TRUE	reported	igd	6.21048e-05	28.6348
461046	2	5.89997e-07	0.00406436	0.000813875	25138040	ukb-b-5495	rs6737082	C	A	0.486654	|| id:ukb-b-5495	TRUE	reported	igd	5.4088e-05	24.9383
461046	2	4.49997e-10	0.00524985	0.000842044	162101261	ukb-b-5495	rs11678980	A	G	0.46139	|| id:ukb-b-5495	TRUE	reported	igd	8.43031e-05	38.8707
461046	2	2.19999e-06	0.00460862	0.000974119	237150311	ukb-b-5495	rs6431443	C	T	0.224043	|| id:ukb-b-5495	TRUE	reported	igd	4.85459e-05	22.3829
461046	2	1.09999e-06	0.0137222	0.0028137	69992895	ukb-b-5495	rs10187042	T	C	0.021814	|| id:ukb-b-5495	TRUE	reported	igd	5.15852e-05	23.7843
461046	2	5.80003e-09	-0.00484746	0.000832691	100842638	ukb-b-5495	rs13026283	T	C	0.393454	|| id:ukb-b-5495	TRUE	reported	igd	7.34995e-05	33.889
461046	2	4.60002e-06	-0.00871093	0.00190092	422144	ukb-b-5495	rs62107261	C	T	0.04829	|| id:ukb-b-5495	TRUE	reported	igd	4.55446e-05	20.999
461046	3	3.59998e-10	0.00514445	0.000820353	101274807	ukb-b-5495	rs9825208	T	G	0.443156	|| id:ukb-b-5495	TRUE	reported	igd	8.52894e-05	39.3255
461046	3	4.60002e-06	-0.00647936	0.0014136	81514433	ukb-b-5495	rs34783916	C	T	0.091568	|| id:ukb-b-5495	TRUE	reported	igd	4.55666e-05	21.0092
461046	3	5.60003e-07	0.00665395	0.0013297	44915250	ukb-b-5495	rs11715636	C	G	0.107469	|| id:ukb-b-5495	TRUE	reported	igd	5.43105e-05	25.0409
461046	3	1.29999e-06	-0.00780975	0.00161607	101708972	ukb-b-5495	rs13062583	C	T	0.068635	|| id:ukb-b-5495	TRUE	reported	igd	5.0651e-05	23.3535
461046	3	4.30002e-06	0.0181786	0.00395356	107402313	ukb-b-5495	rs144118237	T	G	0.010991	|| id:ukb-b-5495	TRUE	reported	igd	4.58543e-05	21.1418
461046	3	1.79999e-10	-0.00609385	0.000956033	34615898	ukb-b-5495	rs17031936	G	A	0.237496	|| id:ukb-b-5495	TRUE	reported	igd	8.81161e-05	40.629
461046	3	1.79999e-06	-0.00405693	0.000849345	79636314	ukb-b-5495	rs67885345	C	G	0.365712	|| id:ukb-b-5495	TRUE	reported	igd	4.94836e-05	22.8152
461046	3	3.59998e-07	0.00466192	0.000916274	47606215	ukb-b-5495	rs11716779	G	A	0.268513	|| id:ukb-b-5495	TRUE	reported	igd	5.61449e-05	25.8867
461046	4	9.70063e-14	0.0112689	0.00151372	103146888	ukb-b-5495	rs35225200	C	A	0.083249	|| id:ukb-b-5495	TRUE	reported	igd	0.000120192	55.4205
461046	4	4.90004e-07	0.00454818	0.00090427	19011615	ukb-b-5495	rs207355	G	A	0.713454	|| id:ukb-b-5495	TRUE	reported	igd	5.4867e-05	25.2975
461046	4	3.40001e-06	-0.00485044	0.0010447	25150890	ukb-b-5495	rs6849555	C	G	0.200977	|| id:ukb-b-5495	TRUE	reported	igd	4.67535e-05	21.5564
461046	4	6.4e-08	-0.00804844	0.00148836	15128736	ukb-b-5495	rs75621887	G	A	0.081274	|| id:ukb-b-5495	TRUE	reported	igd	6.34214e-05	29.2419
461046	4	2.5e-06	-0.00399159	0.000848434	130251795	ukb-b-5495	rs28459462	A	G	0.644121	|| id:ukb-b-5495	TRUE	reported	igd	4.80055e-05	22.1337
461046	5	4.09996e-06	0.00945066	0.00205179	65674631	ukb-b-5495	rs1651022	A	G	0.04091	|| id:ukb-b-5495	TRUE	reported	igd	4.60144e-05	21.2157
461046	5	3.09999e-06	0.00385898	0.000827149	143487646	ukb-b-5495	rs7717463	T	C	0.571762	|| id:ukb-b-5495	TRUE	reported	igd	4.72077e-05	21.7659
461046	5	4.39997e-06	0.0051407	0.00111922	158147806	ukb-b-5495	rs58979455	T	A	0.157059	|| id:ukb-b-5495	TRUE	reported	igd	4.57561e-05	21.0966
461046	5	2.19999e-06	-0.00392499	0.000828998	3326762	ukb-b-5495	rs57735331	A	G	0.435719	|| id:ukb-b-5495	TRUE	reported	igd	4.86189e-05	22.4165
461046	5	4.30002e-09	0.00477938	0.000814153	122108890	ukb-b-5495	rs3756362	G	C	0.530473	|| id:ukb-b-5495	TRUE	reported	igd	7.47402e-05	34.4611
461046	5	3.09999e-07	0.0042227	0.000825528	145371780	ukb-b-5495	rs977205	A	C	0.588201	|| id:ukb-b-5495	TRUE	reported	igd	5.67477e-05	26.1647
461046	5	4.30002e-06	0.010567	0.00229865	44534364	ukb-b-5495	rs62368490	T	C	0.033216	|| id:ukb-b-5495	TRUE	reported	igd	4.58346e-05	21.1327
461046	6	2.19999e-07	0.00471681	0.000909769	12084445	ukb-b-5495	rs9296258	G	C	0.721192	|| id:ukb-b-5495	TRUE	reported	igd	5.82995e-05	26.8802
461046	6	3.79997e-08	0.00448685	0.000816096	92139101	ukb-b-5495	rs2748287	A	G	0.473693	|| id:ukb-b-5495	TRUE	reported	igd	6.55583e-05	30.2273
461046	6	1.7e-09	0.00552538	0.000917755	41820654	ukb-b-5495	rs6458247	G	A	0.732251	|| id:ukb-b-5495	TRUE	reported	igd	7.86126e-05	36.2467
461046	6	3.50002e-06	-0.0100441	0.00216564	19689198	ukb-b-5495	rs191478493	A	G	0.038941	|| id:ukb-b-5495	TRUE	reported	igd	4.66536e-05	21.5104
461046	6	2.99999e-06	0.00458508	0.000982329	131870611	ukb-b-5495	rs2608914	A	T	0.21816	|| id:ukb-b-5495	TRUE	reported	igd	4.72514e-05	21.786
461046	6	5.19996e-09	-0.00494138	0.000846164	105358192	ukb-b-5495	rs6902789	A	G	0.367712	|| id:ukb-b-5495	TRUE	reported	igd	7.39624e-05	34.1024
461046	6	5.99998e-08	-0.00669374	0.00123503	73168951	ukb-b-5495	rs10455260	C	T	0.130499	|| id:ukb-b-5495	TRUE	reported	igd	6.37105e-05	29.3752
461046	6	2e-06	0.00556849	0.00117119	32634646	ukb-b-5495	rs28746853	C	T	0.175767	|| id:ukb-b-5495	TRUE	reported	igd	4.90292e-05	22.6057
461046	6	1.6e-06	-0.00495035	0.0010328	21062731	ukb-b-5495	rs11969047	G	A	0.191394	|| id:ukb-b-5495	TRUE	reported	igd	4.9828e-05	22.974
461046	7	4.60002e-06	-0.00390146	0.000851684	23940721	ukb-b-5495	rs59376676	C	T	0.355781	|| id:ukb-b-5495	TRUE	reported	igd	4.55128e-05	20.9843
461046	7	2.30001e-08	-0.00454915	0.000814506	104870448	ukb-b-5495	rs7794036	C	T	0.529654	|| id:ukb-b-5495	TRUE	reported	igd	6.76548e-05	31.1939
461046	7	1.2e-06	0.00479014	0.000984828	133480664	ukb-b-5495	rs2542264	G	A	0.221943	|| id:ukb-b-5495	TRUE	reported	igd	5.13108e-05	23.6578
461046	7	1.79999e-06	0.00787817	0.00165051	114952055	ukb-b-5495	rs13221917	T	C	0.065443	|| id:ukb-b-5495	TRUE	reported	igd	4.94138e-05	22.7831
461046	7	2.1e-07	-0.0121656	0.00234299	72399120	ukb-b-5495	rs77788393	T	C	0.030963	|| id:ukb-b-5495	TRUE	reported	igd	5.84732e-05	26.9603
461046	8	1.89998e-06	0.00429833	0.000901762	106307372	ukb-b-5495	rs2957462	T	C	0.284884	|| id:ukb-b-5495	TRUE	reported	igd	4.92777e-05	22.7203
461046	8	5.99998e-07	-0.00409012	0.00081963	8969611	ukb-b-5495	rs11784654	A	T	0.480067	|| id:ukb-b-5495	TRUE	reported	igd	5.40093e-05	24.902
461046	8	2.90001e-06	0.00382485	0.000817292	43418266	ukb-b-5495	rs13276687	A	G	0.46016	|| id:ukb-b-5495	TRUE	reported	igd	4.75017e-05	21.9014
461046	9	2.90001e-06	-0.0143617	0.00306814	32761339	ukb-b-5495	rs149131278	C	A	0.018346	|| id:ukb-b-5495	TRUE	reported	igd	4.75222e-05	21.9109
461046	9	5.30005e-09	-0.00474782	0.000813539	15826335	ukb-b-5495	rs2891007	A	T	0.490458	|| id:ukb-b-5495	TRUE	reported	igd	7.38678e-05	34.0588
461046	9	4.09996e-06	0.00528026	0.00114659	11055480	ukb-b-5495	rs11789404	G	A	0.148429	|| id:ukb-b-5495	TRUE	reported	igd	4.59971e-05	21.2076
461046	9	1.09999e-06	0.0179518	0.00368789	101947426	ukb-b-5495	rs113279898	T	A	0.013532	|| id:ukb-b-5495	TRUE	reported	igd	5.13918e-05	23.6951
461046	9	4.20001e-07	0.00441902	0.000873291	74836785	ukb-b-5495	rs10781087	A	T	0.323232	|| id:ukb-b-5495	TRUE	reported	igd	5.55348e-05	25.6054
461046	9	9.49992e-10	-0.0053284	0.000870915	124641918	ukb-b-5495	rs10760201	A	G	0.677669	|| id:ukb-b-5495	TRUE	reported	igd	8.11825e-05	37.4318
461046	9	4.70002e-06	-0.00514377	0.00112373	29502746	ukb-b-5495	rs1980753	C	A	0.844115	|| id:ukb-b-5495	TRUE	reported	igd	4.54439e-05	20.9526
461046	9	1.40001e-07	0.00435811	0.000828046	92177897	ukb-b-5495	rs7036107	G	A	0.510714	|| id:ukb-b-5495	TRUE	reported	igd	6.00782e-05	27.7004
461046	10	2.69998e-06	0.00430943	0.000918923	89604732	ukb-b-5495	rs10788569	C	T	0.268646	|| id:ukb-b-5495	TRUE	reported	igd	4.76998e-05	21.9927
461046	10	1.89998e-06	0.00389929	0.000819123	107258114	ukb-b-5495	rs10884152	T	C	0.55061	|| id:ukb-b-5495	TRUE	reported	igd	4.91482e-05	22.6606
461046	10	8.10028e-12	0.00611206	0.000894042	114758349	ukb-b-5495	rs7903146	T	C	0.290668	|| id:ukb-b-5495	TRUE	reported	igd	0.000101361	46.7366
461046	10	2e-06	-0.00392338	0.000825678	123205738	ukb-b-5495	rs4752563	G	A	0.421436	|| id:ukb-b-5495	TRUE	reported	igd	4.89704e-05	22.5786
461046	11	4.49997e-06	0.00782997	0.00170672	84832228	ukb-b-5495	rs72961508	A	G	0.061636	|| id:ukb-b-5495	TRUE	reported	igd	4.5649e-05	21.0472
461046	11	3.59998e-06	0.00561836	0.00121234	63858714	ukb-b-5495	rs12805344	A	G	0.128717	|| id:ukb-b-5495	TRUE	reported	igd	4.65807e-05	21.4767
461046	11	2.59998e-07	0.00541897	0.00105285	127804345	ukb-b-5495	rs3016635	T	C	0.182742	|| id:ukb-b-5495	TRUE	reported	igd	5.74555e-05	26.491
461046	11	6.19998e-07	-0.00418165	0.000838726	20183835	ukb-b-5495	rs11025417	G	T	0.375457	|| id:ukb-b-5495	TRUE	reported	igd	5.39123e-05	24.8573
461046	11	1e-06	0.00426389	0.000872111	108822999	ukb-b-5495	rs11212825	C	G	0.635517	|| id:ukb-b-5495	TRUE	reported	igd	5.18444e-05	23.9038
461046	11	1.7e-06	0.0123982	0.00259208	46928336	ukb-b-5495	rs116855242	A	G	0.025131	|| id:ukb-b-5495	TRUE	reported	igd	4.96198e-05	22.878
461046	12	7.10003e-07	-0.00407949	0.000822864	42010441	ukb-b-5495	rs287039	T	C	0.580557	|| id:ukb-b-5495	TRUE	reported	igd	5.33075e-05	24.5784
461046	12	2.80001e-07	0.00483855	0.000941467	893613	ukb-b-5495	rs7308320	C	T	0.248171	|| id:ukb-b-5495	TRUE	reported	igd	5.72863e-05	26.413
461046	12	1.89998e-06	-0.0133643	0.00280784	85816826	ukb-b-5495	rs116978595	A	G	0.021705	|| id:ukb-b-5495	TRUE	reported	igd	4.9134e-05	22.654
461046	12	3.79997e-06	-0.00431773	0.000934594	108629780	ukb-b-5495	rs1426371	A	G	0.259888	|| id:ukb-b-5495	TRUE	reported	igd	4.62914e-05	21.3434
461046	12	1.7e-08	-0.00497762	0.000882584	121432117	ukb-b-5495	rs56348580	C	G	0.307311	|| id:ukb-b-5495	TRUE	reported	igd	6.89854e-05	31.8075
461046	13	4.70002e-06	0.00400381	0.000874271	90206489	ukb-b-5495	rs9560388	C	A	0.319371	|| id:ukb-b-5495	TRUE	reported	igd	4.54874e-05	20.9726
461046	13	4.90004e-06	-0.00409878	0.000897174	75835553	ukb-b-5495	rs571680	C	G	0.291668	|| id:ukb-b-5495	TRUE	reported	igd	4.52681e-05	20.8715
461046	14	5.30005e-07	0.00413223	0.000823684	77513891	ukb-b-5495	rs1013652	G	A	0.422919	|| id:ukb-b-5495	TRUE	reported	igd	5.45858e-05	25.1678
461046	14	4.79954e-11	-0.00548382	0.000833862	47091395	ukb-b-5495	rs360180	G	T	0.610617	|| id:ukb-b-5495	TRUE	reported	igd	9.37979e-05	43.249
461046	15	3.09999e-06	0.00731101	0.00156846	66812081	ukb-b-5495	rs12902652	T	C	0.07227	|| id:ukb-b-5495	TRUE	reported	igd	4.71241e-05	21.7273
461046	15	3.2e-06	-0.00460697	0.0009895	35740582	ukb-b-5495	rs1037575	A	G	0.784647	|| id:ukb-b-5495	TRUE	reported	igd	4.70148e-05	21.6769
461046	15	1.79999e-06	0.00778261	0.00163045	66127257	ukb-b-5495	rs12911557	G	A	0.932213	|| id:ukb-b-5495	TRUE	reported	igd	4.94163e-05	22.7842
461046	16	4.20001e-07	0.00418791	0.000827907	53809123	ukb-b-5495	rs55872725	T	C	0.403626	|| id:ukb-b-5495	TRUE	reported	igd	5.54962e-05	25.5876
461046	16	3.2e-09	-0.00491871	0.000831081	30134656	ukb-b-5495	rs28529403	C	T	0.398732	|| id:ukb-b-5495	TRUE	reported	igd	7.59694e-05	35.0279
461046	16	7.10003e-07	0.00466485	0.000940904	71987875	ukb-b-5495	rs34235351	A	G	0.248037	|| id:ukb-b-5495	TRUE	reported	igd	5.33111e-05	24.5801
461046	17	3.2e-06	0.00436087	0.000936061	79052815	ukb-b-5495	rs4969376	A	G	0.253593	|| id:ukb-b-5495	TRUE	reported	igd	4.70732e-05	21.7038
461046	17	6.19998e-07	-0.00419297	0.000841254	35737753	ukb-b-5495	rs829154	T	C	0.519992	|| id:ukb-b-5495	TRUE	reported	igd	5.38793e-05	24.842
461046	17	4e-09	0.00478751	0.000813496	8125541	ukb-b-5495	rs12938531	G	A	0.502832	|| id:ukb-b-5495	TRUE	reported	igd	7.51159e-05	34.6343
461046	17	3.89996e-09	0.00480014	0.000815445	46967061	ukb-b-5495	rs12950328	T	C	0.539392	|| id:ukb-b-5495	TRUE	reported	igd	7.51522e-05	34.6511
461046	17	3.89996e-07	0.00507975	0.00100137	66004715	ukb-b-5495	rs78186330	A	G	0.208604	|| id:ukb-b-5495	TRUE	reported	igd	5.58119e-05	25.7332
461046	18	2e-06	-0.0039123	0.000822768	50026142	ukb-b-5495	rs6508144	G	C	0.5682	|| id:ukb-b-5495	TRUE	reported	igd	4.90393e-05	22.6104
461046	18	5.60003e-08	-0.00467812	0.000861293	21003061	ukb-b-5495	rs2037640	T	C	0.337103	|| id:ukb-b-5495	TRUE	reported	igd	6.39836e-05	29.5012
461046	18	4.90004e-07	0.00578609	0.00115038	1819543	ukb-b-5495	rs8084696	T	G	0.148084	|| id:ukb-b-5495	TRUE	reported	igd	5.48681e-05	25.298
461046	19	6.49995e-07	0.00520903	0.00104719	19532682	ukb-b-5495	rs11669516	A	G	0.185174	|| id:ukb-b-5495	TRUE	reported	igd	5.36655e-05	24.7435
461046	19	7.89951e-11	0.00546478	0.000840291	49259529	ukb-b-5495	rs838133	G	A	0.549378	|| id:ukb-b-5495	TRUE	reported	igd	9.1728e-05	42.2945
461046	19	5e-07	-0.00545371	0.00108529	50098423	ukb-b-5495	rs12462756	A	G	0.168096	|| id:ukb-b-5495	TRUE	reported	igd	5.47677e-05	25.2517
461046	20	2e-07	-0.00425802	0.000819269	41939651	ukb-b-5495	rs6030775	C	T	0.449429	|| id:ukb-b-5495	TRUE	reported	igd	5.85858e-05	27.0122
461046	20	1.7e-06	-0.00583734	0.00121865	62858844	ukb-b-5495	rs41279350	G	A	0.127622	|| id:ukb-b-5495	TRUE	reported	igd	4.9763e-05	22.9441
461046	21	2.19999e-06	0.00491819	0.00103943	44369492	ukb-b-5495	rs9754109	T	C	0.189582	|| id:ukb-b-5495	TRUE	reported	igd	4.85573e-05	22.3882
461046	22	4.09996e-08	-0.00525121	0.000957444	42521985	ukb-b-5495	rs4078247	C	T	0.222064	|| id:ukb-b-5495	TRUE	reported	igd	6.52408e-05	30.0809
461046	22	4.09996e-07	0.0042264	0.000834303	37825220	ukb-b-5495	rs9610753	C	G	0.396547	|| id:ukb-b-5495	TRUE	reported	igd	5.56577e-05	25.6621
64949	1	2.30001e-06	0.0661311	0.0139893	241205020	ukb-b-10217	rs79312248	C	G	0.021233	|| id:ukb-b-10217	TRUE	reported	igd	0.000343952	22.3463
64949	1	1.2e-07	0.0621115	0.0117298	165629153	ukb-b-10217	rs72698049	G	C	0.031013	|| id:ukb-b-10217	TRUE	reported	igd	0.000431522	28.0382
64949	2	1.40001e-08	0.0375631	0.00662585	242071548	ukb-b-10217	rs73112179	G	T	0.102931	|| id:ukb-b-10217	TRUE	reported	igd	0.000494598	32.1386
64949	3	2.5e-06	0.0250344	0.00531994	82621024	ukb-b-10217	rs9813850	C	T	0.166613	|| id:ukb-b-10217	TRUE	reported	igd	0.000340832	22.1436
64949	4	1.6e-06	0.0765251	0.0159505	157321728	ukb-b-10217	rs146405287	T	C	0.018516	|| id:ukb-b-10217	TRUE	reported	igd	0.000354269	23.0168
64949	4	3.79997e-06	0.0485682	0.0105107	71516586	ukb-b-10217	rs72859681	C	T	0.038615	|| id:ukb-b-10217	TRUE	reported	igd	0.000328644	21.3514
64949	5	8.79995e-08	0.0945744	0.0176761	175253103	ukb-b-10217	rs116687379	T	C	0.013219	|| id:ukb-b-10217	TRUE	reported	igd	0.000440565	28.626
64949	6	4.39997e-06	0.0832705	0.0181285	136500778	ukb-b-10217	rs111664160	C	A	0.012079	|| id:ukb-b-10217	TRUE	reported	igd	0.000324747	21.0982
64949	9	1.89998e-06	0.0250631	0.00526059	32797065	ukb-b-10217	rs10971134	T	C	0.174579	|| id:ukb-b-10217	TRUE	reported	igd	0.000349363	22.698
64949	9	7.19996e-08	0.0833839	0.0154833	98546989	ukb-b-10217	rs62559005	T	C	0.017006	|| id:ukb-b-10217	TRUE	reported	igd	0.000446345	29.0017
64949	10	2.59998e-07	0.0822368	0.0159742	25590082	ukb-b-10217	rs142705784	C	T	0.01573	|| id:ukb-b-10217	TRUE	reported	igd	0.000407891	26.5021
64949	10	4.20001e-06	-0.0266234	0.00578403	129990596	ukb-b-10217	rs67632528	A	G	0.137977	|| id:ukb-b-10217	TRUE	reported	igd	0.000326101	21.1862
64949	11	2.80001e-06	0.0811036	0.0173004	127585255	ukb-b-10217	rs116978350	T	C	0.015341	|| id:ukb-b-10217	TRUE	reported	igd	0.000338258	21.9763
64949	11	4.30002e-06	0.0251797	0.00548049	107762483	ukb-b-10217	rs34413686	A	G	0.158948	|| id:ukb-b-10217	TRUE	reported	igd	0.000324899	21.1081
64949	11	1.40001e-06	-0.0218053	0.00451839	44877595	ukb-b-10217	rs11038176	C	T	0.279615	|| id:ukb-b-10217	TRUE	reported	igd	0.00035845	23.2886
64949	11	7.19996e-07	0.023329	0.00470771	91231415	ukb-b-10217	rs61913309	G	A	0.238223	|| id:ukb-b-10217	TRUE	reported	igd	0.000377952	24.5561
64949	13	3.79997e-06	0.0213893	0.00462604	25228101	ukb-b-10217	rs61948777	T	C	0.245446	|| id:ukb-b-10217	TRUE	reported	igd	0.000329048	21.3777
64949	16	4.49997e-07	0.0554313	0.0109853	51307429	ukb-b-10217	rs72791190	G	A	0.033742	|| id:ukb-b-10217	TRUE	reported	igd	0.000391871	25.4609
64949	16	9.59997e-07	0.0393654	0.00803526	62009483	ukb-b-10217	rs16964118	C	T	0.065485	|| id:ukb-b-10217	TRUE	reported	igd	0.0003694	24.0003
64949	1	7.79992e-07	0.033043	0.00668781	4755226	ukb-b-9835	rs9970616	G	A	0.070268	|| id:ukb-b-9835	TRUE	reported	igd	0.000375712	24.4106
64949	1	4.70002e-06	0.0752821	0.0164475	200873344	ukb-b-9835	rs148822130	A	G	0.011545	|| id:ukb-b-9835	TRUE	reported	igd	0.000322456	20.9493
64949	2	6.80002e-07	0.0417617	0.00840864	33768155	ukb-b-9835	rs114815025	G	A	0.045199	|| id:ukb-b-9835	TRUE	reported	igd	0.000379636	24.6656
64949	4	9.20005e-07	0.0273164	0.00556609	175457791	ukb-b-9835	rs72704169	G	A	0.104814	|| id:ukb-b-9835	TRUE	reported	igd	0.000370692	24.0842
64949	6	3.59998e-06	0.0698074	0.0150641	63258763	ukb-b-9835	rs138083296	T	A	0.013611	|| id:ukb-b-9835	TRUE	reported	igd	0.000330522	21.4735
64949	6	4.09996e-06	0.0609063	0.0132198	155950842	ukb-b-9835	rs148574253	G	A	0.020056	|| id:ukb-b-9835	TRUE	reported	igd	0.000326708	21.2257
64949	9	3.59998e-06	0.0748971	0.0161718	87990796	ukb-b-9835	rs146652669	T	C	0.012076	|| id:ukb-b-9835	TRUE	reported	igd	0.000330139	21.4486
64949	10	4.90004e-06	0.0592991	0.0129831	112209540	ukb-b-9835	rs185905470	C	T	0.017889	|| id:ukb-b-9835	TRUE	reported	igd	0.000321091	20.8606
64949	11	4.79999e-06	0.066823	0.0146125	32385925	ukb-b-9835	rs185656352	T	C	0.014478	|| id:ukb-b-9835	TRUE	reported	igd	0.000321877	20.9117
64949	12	1.7e-06	-0.0259193	0.00541645	128935718	ukb-b-9835	rs6486647	T	G	0.889013	|| id:ukb-b-9835	TRUE	reported	igd	0.000352445	22.8983
64949	12	4.09996e-06	0.0390825	0.00848286	113335661	ukb-b-9835	rs2240193	A	C	0.053956	|| id:ukb-b-9835	TRUE	reported	igd	0.000326712	21.2259
64949	12	8.79995e-07	0.0233398	0.00474742	128445298	ukb-b-9835	rs7959426	T	C	0.277129	|| id:ukb-b-9835	TRUE	reported	igd	0.000372002	24.1694
64949	15	2.39999e-06	0.0530903	0.0112538	47959837	ukb-b-9835	rs117585054	A	G	0.024076	|| id:ukb-b-9835	TRUE	reported	igd	0.00034254	22.2545
64949	18	4.49997e-06	0.0551991	0.0120368	49922594	ukb-b-9835	rs12966891	A	G	0.022149	|| id:ukb-b-9835	TRUE	reported	igd	0.00032369	21.0295
64949	19	1.2e-07	0.0826786	0.0156366	35058473	ukb-b-9835	rs117567632	T	C	0.012041	|| id:ukb-b-9835	TRUE	reported	igd	0.000430271	27.9568
64949	1	7.90005e-07	-0.0110869	0.00224546	198002833	ukb-b-3143	rs72747173	T	C	0.266542	|| id:ukb-b-3143	TRUE	reported	igd	0.00037521	24.3779
64949	2	4.09996e-07	0.0417765	0.00825296	99168582	ukb-b-3143	rs145641302	A	G	0.014446	|| id:ukb-b-3143	TRUE	reported	igd	0.000394367	25.6231
64949	4	3.2e-06	-0.0127849	0.0027467	44068923	ukb-b-3143	rs74820736	C	T	0.14228	|| id:ukb-b-3143	TRUE	reported	igd	0.000333469	21.665
64949	4	2.99999e-06	0.0327601	0.00700917	153548420	ukb-b-3143	rs55980851	A	G	0.019671	|| id:ukb-b-3143	TRUE	reported	igd	0.000336232	21.8446
64949	4	2.80001e-06	-0.00898835	0.00191713	165118796	ukb-b-3143	rs2288674	A	G	0.509315	|| id:ukb-b-3143	TRUE	reported	igd	0.000338328	21.9808
64949	5	4.79999e-06	0.0324788	0.00710396	82066309	ukb-b-3143	rs188066979	T	C	0.020064	|| id:ukb-b-3143	TRUE	reported	igd	0.000321726	20.9019
64949	6	2.39999e-06	0.0342398	0.00725611	76822407	ukb-b-3143	rs117206618	T	C	0.017706	|| id:ukb-b-3143	TRUE	reported	igd	0.000342715	22.266
64949	6	4e-06	0.0369019	0.00800034	133912026	ukb-b-3143	rs140773429	C	T	0.01599	|| id:ukb-b-3143	TRUE	reported	igd	0.000327466	21.2749
64949	7	8.30004e-07	0.0467568	0.00948977	27536002	ukb-b-3143	rs116906430	T	C	0.011002	|| id:ukb-b-3143	TRUE	reported	igd	0.000373631	24.2753
64949	9	5.69994e-07	0.0294086	0.00587877	73370578	ukb-b-3143	rs143055801	T	C	0.02815	|| id:ukb-b-3143	TRUE	reported	igd	0.000385155	25.0243
64949	12	2.19999e-07	-0.0115358	0.00222803	11126577	ukb-b-3143	rs7294858	A	G	0.249686	|| id:ukb-b-3143	TRUE	reported	igd	0.000412574	26.8065
64949	14	9.49992e-07	0.0255681	0.00521606	59980386	ukb-b-3143	rs139091456	A	G	0.037547	|| id:ukb-b-3143	TRUE	reported	igd	0.00036981	24.0269
64949	15	7.00003e-07	0.031923	0.00643389	99972015	ukb-b-3143	rs149157321	T	C	0.027196	|| id:ukb-b-3143	TRUE	reported	igd	0.000378899	24.6177
64949	16	2.1e-06	0.0297958	0.00628371	59054897	ukb-b-3143	rs60728512	C	T	0.042979	|| id:ukb-b-3143	TRUE	reported	igd	0.000346063	22.4835
64949	16	6.59994e-07	0.00991525	0.00199391	5457499	ukb-b-3143	rs61275781	C	T	0.373344	|| id:ukb-b-3143	TRUE	reported	igd	0.000380591	24.7277
64949	17	2.19999e-06	0.0164808	0.00348254	52260953	ukb-b-3143	rs34075872	A	T	0.08285	|| id:ukb-b-3143	TRUE	reported	igd	0.000344701	22.395
64949	18	4.20001e-06	-0.0100077	0.00217573	9620159	ukb-b-3143	rs9807368	C	T	0.735974	|| id:ukb-b-3143	TRUE	reported	igd	0.000325645	21.1566
64949	20	4.70002e-07	-0.0120569	0.00239369	2300017	ukb-b-3143	rs214818	A	G	0.79799	|| id:ukb-b-3143	TRUE	reported	igd	0.000390475	25.3701
64949	20	3.50002e-07	0.0467053	0.00916329	39948992	ukb-b-3143	rs75209402	A	G	0.011427	|| id:ukb-b-3143	TRUE	reported	igd	0.000399837	25.9786
64949	21	2.59998e-06	-0.00937584	0.00199564	29979951	ukb-b-3143	rs1153250	C	A	0.619474	|| id:ukb-b-3143	TRUE	reported	igd	0.000339732	22.072
64949	4	2.80001e-06	0.0686796	0.0146489	128591757	ukb-b-1338	rs11936086	C	G	0.013625	|| id:ukb-b-1338	TRUE	reported	igd	0.000338319	21.9802
64949	5	3.59998e-06	0.0515675	0.0111357	82256128	ukb-b-1338	rs78115985	T	G	0.023822	|| id:ukb-b-1338	TRUE	reported	igd	0.000330066	21.4439
64949	5	1.79999e-06	0.0797698	0.0167203	2240531	ukb-b-1338	rs141134342	T	C	0.010666	|| id:ukb-b-1338	TRUE	reported	igd	0.000350319	22.7602
64949	5	1.40001e-06	-0.0218794	0.00454019	179693613	ukb-b-1338	rs78234354	T	C	0.169085	|| id:ukb-b-1338	TRUE	reported	igd	0.000357433	23.2225
64949	11	1.29999e-06	0.0277523	0.00573663	47566232	ukb-b-1338	rs72907976	A	G	0.096938	|| id:ukb-b-1338	TRUE	reported	igd	0.00036021	23.403
64949	11	4e-06	0.0166123	0.00360359	343881	ukb-b-1338	rs12270786	G	A	0.39905	|| id:ukb-b-1338	TRUE	reported	igd	0.000327095	21.2508
64949	12	2.90001e-06	0.0207445	0.00443796	116992511	ukb-b-1338	rs11068069	T	C	0.177108	|| id:ukb-b-1338	TRUE	reported	igd	0.000336295	21.8487
64949	12	4.60045e-18	-0.0338414	0.00390673	11024367	ukb-b-1338	rs61914781	A	G	0.253001	|| id:ukb-b-1338	TRUE	reported	igd	0.00115397	75.0337
64949	18	3.69999e-06	-0.0179481	0.00387652	3449286	ukb-b-1338	rs238134	C	G	0.257109	|| id:ukb-b-1338	TRUE	reported	igd	0.000329942	21.4358
64949	1	5.99998e-07	0.0644177	0.0129094	189375218	ukb-b-5867	rs186608696	A	G	0.016206	|| id:ukb-b-5867	TRUE	reported	igd	0.00038323	24.8992
64949	2	4.90004e-06	0.0554218	0.012135	237637845	ukb-b-5867	rs116388961	T	C	0.017444	|| id:ukb-b-5867	TRUE	reported	igd	0.000321048	20.8578
64949	2	1.79999e-06	-0.0156669	0.00328371	57925805	ukb-b-5867	rs35172567	T	A	0.384896	|| id:ukb-b-5867	TRUE	reported	igd	0.000350358	22.7627
64949	3	3.89996e-06	0.0170521	0.0036935	70347126	ukb-b-5867	rs1403082	C	A	0.243978	|| id:ukb-b-5867	TRUE	reported	igd	0.000328069	21.3141
64949	6	7.69999e-07	0.0252884	0.00511534	71616145	ukb-b-5867	rs79253620	A	C	0.109699	|| id:ukb-b-5867	TRUE	reported	igd	0.000376147	24.4388
64949	7	4.70002e-06	0.0537975	0.0117497	137279406	ukb-b-5867	rs139804693	C	A	0.022186	|| id:ukb-b-5867	TRUE	reported	igd	0.00032267	20.9632
64949	9	1.6e-06	0.0193603	0.00403441	32966140	ukb-b-5867	rs77014507	C	T	0.203594	|| id:ukb-b-5867	TRUE	reported	igd	0.000354436	23.0277
64949	10	7.29995e-07	0.0662791	0.0133783	10573290	ukb-b-5867	rs117987395	G	T	0.017547	|| id:ukb-b-5867	TRUE	reported	igd	0.000377759	24.5436
64949	12	3.90032e-19	-0.032642	0.003651	11323211	ukb-b-5867	rs61928618	G	A	0.254514	|| id:ukb-b-5867	TRUE	reported	igd	0.0012292	79.9312
64949	15	1.5e-06	0.0326678	0.00679435	56267370	ukb-b-5867	rs62045220	T	C	0.0594	|| id:ukb-b-5867	TRUE	reported	igd	0.000355809	23.117
64949	17	3.40001e-06	0.0611177	0.0131551	80706332	ukb-b-5867	rs79022294	G	T	0.015806	|| id:ukb-b-5867	TRUE	reported	igd	0.000332222	21.584
64949	20	3.40001e-06	-0.0250201	0.00538729	8681692	ukb-b-5867	rs11905412	A	T	0.096316	|| id:ukb-b-5867	TRUE	reported	igd	0.000331987	21.5687
64949	20	1.29999e-06	-0.0158338	0.00326666	36330118	ukb-b-5867	rs6091103	G	A	0.376353	|| id:ukb-b-5867	TRUE	reported	igd	0.000361604	23.4936
64949	20	2e-06	-0.0212735	0.00447937	62691313	ukb-b-5867	rs1335579	G	A	0.852592	|| id:ukb-b-5867	TRUE	reported	igd	0.000347153	22.5544
64949	22	1.6e-06	0.0773626	0.0161049	42816640	ukb-b-5867	rs191527510	T	C	0.010384	|| id:ukb-b-5867	TRUE	reported	igd	0.000355156	23.0745
190094	2	4.01338e-06	0.00538012	0.00116685	21417978	ukb-d-2654_4	rs12618122	G	C	0.294993	|| id:ukb-d-2654_4	TRUE	reported	igd	0.000111824	21.2593
190094	2	3.62844e-06	0.00830856	0.00179383	197178440	ukb-d-2654_4	rs78233940	T	C	0.0991546	|| id:ukb-d-2654_4	TRUE	reported	igd	0.000112842	21.4528
190094	3	3.74654e-06	0.00657453	0.00142149	151127674	ukb-d-2654_4	rs73159921	A	G	0.169257	|| id:ukb-d-2654_4	TRUE	reported	igd	0.000112519	21.3913
190094	3	1.1251e-06	0.00740434	0.00152085	70907066	ukb-d-2654_4	rs78670122	A	G	0.147319	|| id:ukb-d-2654_4	TRUE	reported	igd	0.000124674	23.7026
190094	3	3.21107e-06	0.0108834	0.002337	66940723	ukb-d-2654_4	rs17045469	C	T	0.0547789	|| id:ukb-d-2654_4	TRUE	reported	igd	0.000114076	21.6874
190094	5	2.91924e-06	-0.00542251	0.00115951	80299561	ukb-d-2654_4	rs528441	A	C	0.300934	|| id:ukb-d-2654_4	TRUE	reported	igd	0.000115036	21.8699
190094	5	3.50897e-06	-0.00883554	0.00190476	20130184	ukb-d-2654_4	rs13168991	A	G	0.894513	|| id:ukb-d-2654_4	TRUE	reported	igd	0.00011318	21.517
190094	7	3.90256e-06	0.0072102	0.00156179	121698527	ukb-d-2654_4	rs17144057	G	T	0.133628	|| id:ukb-d-2654_4	TRUE	reported	igd	0.000112107	21.313
190094	7	4.66627e-06	0.0178714	0.00390257	137075814	ukb-d-2654_4	rs118161928	T	C	0.0188722	|| id:ukb-d-2654_4	TRUE	reported	igd	0.000110306	20.9706
190094	7	4.0083e-07	-0.00546155	0.0010775	16313122	ukb-d-2654_4	rs1295132	T	G	0.56505	|| id:ukb-d-2654_4	TRUE	reported	igd	0.000135136	25.6917
190094	7	4.83704e-08	-0.0160086	0.00293335	140905396	ukb-d-2654_4	rs4726415	C	A	0.966127	|| id:ukb-d-2654_4	TRUE	reported	igd	0.000156654	29.7834
190094	8	5.76846e-07	-0.00554301	0.00110883	26250906	ukb-d-2654_4	rs3779916	A	C	0.629592	|| id:ukb-d-2654_4	TRUE	reported	igd	0.000131443	24.9895
190094	9	1.85571e-06	-0.0137929	0.0028924	73935514	ukb-d-2654_4	rs1927942	T	C	0.0347696	|| id:ukb-d-2654_4	TRUE	reported	igd	0.000119612	22.74
190094	10	7.74783e-07	0.0209741	0.00424424	63206037	ukb-d-2654_4	rs79608874	G	A	0.0164867	|| id:ukb-d-2654_4	TRUE	reported	igd	0.000128453	24.4209
190094	11	2.50398e-08	-0.010663	0.00191325	132151470	ukb-d-2654_4	rs11222998	T	C	0.0851391	|| id:ukb-d-2654_4	TRUE	reported	igd	0.000163371	31.0607
190094	14	3.22485e-06	0.00689273	0.00148037	93204658	ukb-d-2654_4	rs78975675	T	C	0.154772	|| id:ukb-d-2654_4	TRUE	reported	igd	0.000114031	21.6789
190094	19	2.2836e-06	0.015338	0.00324498	57391463	ukb-d-2654_4	rs117670743	C	T	0.0305587	|| id:ukb-d-2654_4	TRUE	reported	igd	0.000117515	22.3413
190094	19	4.06968e-06	0.00741162	0.00160845	11210912	ukb-d-2654_4	rs2228671	T	C	0.125721	|| id:ukb-d-2654_4	TRUE	reported	igd	0.000111685	21.2328
190094	19	2.02064e-07	0.00692736	0.0013328	32724745	ukb-d-2654_4	rs57989860	G	A	0.200228	|| id:ukb-d-2654_4	TRUE	reported	igd	0.000142094	27.0148
64949	1	2.1e-06	0.0334747	0.0070553	241281588	ukb-b-8007	rs143439425	T	C	0.019898	|| id:ukb-b-8007	TRUE	reported	igd	0.000346481	22.5107
64949	2	4.49997e-06	0.00995764	0.00217157	34723007	ukb-b-8007	rs12468108	C	A	0.65502	|| id:ukb-b-8007	TRUE	reported	igd	0.000323633	21.0258
64949	2	3.69999e-07	0.00984193	0.00193563	236208067	ukb-b-8007	rs11691751	T	C	0.417887	|| id:ukb-b-8007	TRUE	reported	igd	0.000397897	25.8525
64949	4	4.49997e-06	-0.0190881	0.00416271	184333590	ukb-b-8007	rs78779644	A	T	0.054445	|| id:ukb-b-8007	TRUE	reported	igd	0.000323638	21.0261
64949	4	3.59998e-07	0.0477834	0.00938948	69766356	ukb-b-8007	rs115966909	T	C	0.010621	|| id:ukb-b-8007	TRUE	reported	igd	0.000398589	25.8975
64949	8	3.79997e-06	0.0334728	0.00724058	3873924	ukb-b-8007	rs114909308	C	G	0.017919	|| id:ukb-b-8007	TRUE	reported	igd	0.000328944	21.371
64949	9	2.5e-06	0.0389973	0.00828109	33202123	ukb-b-8007	rs117772192	G	A	0.013026	|| id:ukb-b-8007	TRUE	reported	igd	0.000341329	22.1759
64949	9	6.59994e-07	0.0297463	0.00598125	16937127	ukb-b-8007	rs115801985	G	C	0.024834	|| id:ukb-b-8007	TRUE	reported	igd	0.000380666	24.7325
64949	10	1.5e-08	0.0287655	0.00508426	83596463	ukb-b-8007	rs17713345	T	C	0.035151	|| id:ukb-b-8007	TRUE	reported	igd	0.000492608	32.0092
64949	12	2.19999e-06	0.0249022	0.00526395	26487736	ukb-b-8007	rs79474565	G	A	0.033983	|| id:ukb-b-8007	TRUE	reported	igd	0.000344453	22.3789
64949	13	4.49997e-06	-0.00992606	0.00216318	86122445	ukb-b-8007	rs9645975	A	G	0.247964	|| id:ukb-b-8007	TRUE	reported	igd	0.000324082	21.055
64949	16	3.89996e-06	0.0324092	0.00701887	7384823	ukb-b-8007	rs112482846	T	G	0.018399	|| id:ukb-b-8007	TRUE	reported	igd	0.000328161	21.3201
64949	20	2.19999e-06	0.0116291	0.00245603	39085185	ukb-b-8007	rs6029122	T	G	0.177746	|| id:ukb-b-8007	TRUE	reported	igd	0.000345066	22.4188
64949	21	4.39997e-06	-0.00868519	0.00189204	37634511	ukb-b-8007	rs2284636	A	G	0.536088	|| id:ukb-b-8007	TRUE	reported	igd	0.000324328	21.071
64949	22	3.50002e-06	0.0253727	0.00546823	48285508	ukb-b-8007	rs62224239	T	C	0.033692	|| id:ukb-b-8007	TRUE	reported	igd	0.000331378	21.5291
64941	3	4.09996e-06	0.0171949	0.00373172	119853714	ukb-b-12763	rs114155753	T	C	0.038466	|| id:ukb-b-12763	TRUE	reported	igd	0.000326829	21.2309
64941	3	4.20001e-06	0.00822412	0.00178721	77424700	ukb-b-12763	rs9872037	A	G	0.802866	|| id:ukb-b-12763	TRUE	reported	igd	0.000325962	21.1746
64941	3	1.6e-06	0.0251237	0.00523515	40564878	ukb-b-12763	rs148140816	T	C	0.020459	|| id:ukb-b-12763	TRUE	reported	igd	0.000354516	23.0301
64941	3	1.40001e-06	0.0300636	0.0062239	124474689	ukb-b-12763	rs146541987	A	G	0.014695	|| id:ukb-b-12763	TRUE	reported	igd	0.000359155	23.3315
64941	4	1.6e-06	-0.0259113	0.00539673	94160539	ukb-b-12763	rs4478149	G	A	0.980992	|| id:ukb-b-12763	TRUE	reported	igd	0.000354849	23.0517
64941	4	5.1e-07	0.0224377	0.0044668	163539184	ukb-b-12763	rs138864146	T	C	0.026694	|| id:ukb-b-12763	TRUE	reported	igd	0.000388397	25.2319
64941	5	3.79997e-07	-0.0123409	0.00242956	150754943	ukb-b-12763	rs76654970	G	C	0.096811	|| id:ukb-b-12763	TRUE	reported	igd	0.000397143	25.8003
64941	6	1.79999e-06	0.0188355	0.0039452	88589982	ukb-b-12763	rs77166451	A	G	0.035389	|| id:ukb-b-12763	TRUE	reported	igd	0.000350869	22.7931
64941	8	2.30001e-06	-0.0207571	0.00439217	96710317	ukb-b-12763	rs13279603	T	C	0.968532	|| id:ukb-b-12763	TRUE	reported	igd	0.000343801	22.3338
64941	8	6.49995e-08	0.0236837	0.00438253	13719578	ukb-b-12763	rs73208279	A	C	0.027708	|| id:ukb-b-12763	TRUE	reported	igd	0.000449506	29.2036
64941	10	4.09996e-06	0.0282923	0.00613909	60307347	ukb-b-12763	rs141474325	T	C	0.014348	|| id:ukb-b-12763	TRUE	reported	igd	0.00032694	21.2381
64941	10	1.29999e-06	-0.0205064	0.00424201	10632123	ukb-b-12763	rs996238	C	T	0.969277	|| id:ukb-b-12763	TRUE	reported	igd	0.000359716	23.368
64941	12	1.6e-06	0.011478	0.00239189	76315825	ukb-b-12763	rs10880014	T	C	0.102878	|| id:ukb-b-12763	TRUE	reported	igd	0.000354468	23.027
64941	13	2.99999e-06	0.0231103	0.00494951	78573782	ukb-b-12763	rs9544664	T	C	0.02646	|| id:ukb-b-12763	TRUE	reported	igd	0.0003356	21.8008
64941	13	3.40001e-07	0.0224505	0.00440293	93968282	ukb-b-12763	rs61965672	G	A	0.026678	|| id:ukb-b-12763	TRUE	reported	igd	0.000400199	25.9989
64941	18	2.99999e-06	0.00785964	0.00168222	48970651	ukb-b-12763	rs34654942	A	T	0.231232	|| id:ukb-b-12763	TRUE	reported	igd	0.000336027	21.8286
64941	20	4.20001e-06	0.0246458	0.0053564	48136683	ukb-b-12763	rs77823273	A	G	0.018293	|| id:ukb-b-12763	TRUE	reported	igd	0.000325896	21.1703
64941	22	7.90005e-07	0.0313191	0.00634259	39254513	ukb-b-12763	rs79169291	T	G	0.012704	|| id:ukb-b-12763	TRUE	reported	igd	0.000375321	24.3821
64949	1	7.59994e-07	0.0282644	0.00571632	117600593	ukb-b-2832	rs2477723	A	T	0.884478	|| id:ukb-b-2832	TRUE	reported	igd	0.00037628	24.4474
64949	3	1.29999e-06	0.0515229	0.0106619	175716396	ukb-b-2832	rs111648181	A	G	0.030607	|| id:ukb-b-2832	TRUE	reported	igd	0.00035942	23.3517
64949	4	2.99999e-07	0.0190831	0.00372304	175871449	ukb-b-2832	rs6819167	G	A	0.572177	|| id:ukb-b-2832	TRUE	reported	igd	0.000404347	26.2718
64949	5	2e-06	0.0759656	0.0159825	172931880	ukb-b-2832	rs116117330	T	C	0.013249	|| id:ukb-b-2832	TRUE	reported	igd	0.000347713	22.5908
64949	6	3.09999e-06	0.0274708	0.00589051	90610887	ukb-b-2832	rs35421650	C	T	0.108672	|| id:ukb-b-2832	TRUE	reported	igd	0.000334749	21.7482
64949	6	3.09999e-06	0.0188133	0.00403367	105860107	ukb-b-2832	rs6920614	C	A	0.32278	|| id:ukb-b-2832	TRUE	reported	igd	0.00033482	21.7528
64949	8	9.69996e-07	0.0325164	0.00663955	60226611	ukb-b-2832	rs7829588	T	A	0.090698	|| id:ukb-b-2832	TRUE	reported	igd	0.000369143	23.9836
64949	11	4.09996e-06	-0.0673371	0.0146177	82153361	ukb-b-2832	rs147882726	G	C	0.016532	|| id:ukb-b-2832	TRUE	reported	igd	0.000326615	21.2196
64949	12	2.5e-06	-0.0264603	0.00561807	53373962	ukb-b-2832	rs949734	T	C	0.875614	|| id:ukb-b-2832	TRUE	reported	igd	0.000341424	22.1821
64949	13	2.80001e-06	0.034421	0.00734938	19534612	ukb-b-2832	rs78236863	A	G	0.075954	|| id:ukb-b-2832	TRUE	reported	igd	0.000337619	21.9347
64949	13	1.2e-06	0.0221009	0.00455205	108706992	ukb-b-2832	rs9587497	A	T	0.206168	|| id:ukb-b-2832	TRUE	reported	igd	0.000362807	23.5718
64949	21	2.19999e-06	0.0187135	0.00395217	28157026	ukb-b-2832	rs2212808	T	G	0.31427	|| id:ukb-b-2832	TRUE	reported	igd	0.000345077	22.4195
461046	1	3.79997e-06	0.0136984	0.00296429	225107499	ukb-b-5495	rs150466170	A	T	0.019693	|| id:ukb-b-5495	TRUE	reported	igd	4.63163e-05	21.3548
461046	1	3.79997e-06	0.00548611	0.0011866	7657606	ukb-b-5495	rs7520401	A	T	0.136307	|| id:ukb-b-5495	TRUE	reported	igd	4.63613e-05	21.3756
461046	1	3.79997e-06	0.00703587	0.00152267	207911151	ukb-b-5495	rs55989809	A	C	0.079594	|| id:ukb-b-5495	TRUE	reported	igd	4.63084e-05	21.3512
461046	1	2.90001e-06	0.00412102	0.000880884	23278961	ukb-b-5495	rs11590260	A	G	0.307689	|| id:ukb-b-5495	TRUE	reported	igd	4.74687e-05	21.8862
461046	1	3.89996e-06	0.0107813	0.00233478	93486547	ukb-b-5495	rs80191764	G	C	0.033356	|| id:ukb-b-5495	TRUE	reported	igd	4.62473e-05	21.323
461046	1	1.09999e-07	-0.0192551	0.00362961	99154739	ukb-b-5495	rs142107670	A	G	0.013177	|| id:ukb-b-5495	TRUE	reported	igd	6.10381e-05	28.143
461046	1	4.09996e-08	0.00683096	0.00124475	38658152	ukb-b-5495	rs898980	T	C	0.877965	|| id:ukb-b-5495	TRUE	reported	igd	6.53171e-05	30.116
461046	2	7.29995e-07	0.00411716	0.000831209	1136042	ukb-b-5495	rs28413619	A	G	0.594542	|| id:ukb-b-5495	TRUE	reported	igd	5.32118e-05	24.5343
461046	2	5e-07	-0.00448423	0.000892195	168570776	ukb-b-5495	rs7577697	C	T	0.309454	|| id:ukb-b-5495	TRUE	reported	igd	5.47883e-05	25.2612
461046	2	1.40001e-06	-0.00402357	0.00083393	201076401	ukb-b-5495	rs1653301	G	A	0.607726	|| id:ukb-b-5495	TRUE	reported	igd	5.04891e-05	23.2789
461046	2	1.7e-08	0.00479452	0.000849763	15021145	ukb-b-5495	rs11897809	C	A	0.35418	|| id:ukb-b-5495	TRUE	reported	igd	6.90431e-05	31.8341
461046	2	1.6e-06	-0.00440522	0.000916867	54182715	ukb-b-5495	rs805452	G	C	0.268819	|| id:ukb-b-5495	TRUE	reported	igd	5.00676e-05	23.0845
461046	2	2.90001e-07	-0.00419892	0.000818772	77162367	ukb-b-5495	rs11126576	T	C	0.440111	|| id:ukb-b-5495	TRUE	reported	igd	5.70401e-05	26.2995
461046	2	8.70001e-08	-0.00473775	0.000885368	200162766	ukb-b-5495	rs7605371	A	G	0.69886	|| id:ukb-b-5495	TRUE	reported	igd	6.21048e-05	28.6348
461046	2	5.89997e-07	0.00406436	0.000813875	25138040	ukb-b-5495	rs6737082	C	A	0.486654	|| id:ukb-b-5495	TRUE	reported	igd	5.4088e-05	24.9383
461046	2	4.49997e-10	0.00524985	0.000842044	162101261	ukb-b-5495	rs11678980	A	G	0.46139	|| id:ukb-b-5495	TRUE	reported	igd	8.43031e-05	38.8707
461046	2	2.19999e-06	0.00460862	0.000974119	237150311	ukb-b-5495	rs6431443	C	T	0.224043	|| id:ukb-b-5495	TRUE	reported	igd	4.85459e-05	22.3829
461046	2	1.09999e-06	0.0137222	0.0028137	69992895	ukb-b-5495	rs10187042	T	C	0.021814	|| id:ukb-b-5495	TRUE	reported	igd	5.15852e-05	23.7843
461046	2	5.80003e-09	-0.00484746	0.000832691	100842638	ukb-b-5495	rs13026283	T	C	0.393454	|| id:ukb-b-5495	TRUE	reported	igd	7.34995e-05	33.889
461046	2	4.60002e-06	-0.00871093	0.00190092	422144	ukb-b-5495	rs62107261	C	T	0.04829	|| id:ukb-b-5495	TRUE	reported	igd	4.55446e-05	20.999
461046	3	3.59998e-10	0.00514445	0.000820353	101274807	ukb-b-5495	rs9825208	T	G	0.443156	|| id:ukb-b-5495	TRUE	reported	igd	8.52894e-05	39.3255
461046	3	4.60002e-06	-0.00647936	0.0014136	81514433	ukb-b-5495	rs34783916	C	T	0.091568	|| id:ukb-b-5495	TRUE	reported	igd	4.55666e-05	21.0092
461046	3	5.60003e-07	0.00665395	0.0013297	44915250	ukb-b-5495	rs11715636	C	G	0.107469	|| id:ukb-b-5495	TRUE	reported	igd	5.43105e-05	25.0409
461046	3	1.29999e-06	-0.00780975	0.00161607	101708972	ukb-b-5495	rs13062583	C	T	0.068635	|| id:ukb-b-5495	TRUE	reported	igd	5.0651e-05	23.3535
461046	3	4.30002e-06	0.0181786	0.00395356	107402313	ukb-b-5495	rs144118237	T	G	0.010991	|| id:ukb-b-5495	TRUE	reported	igd	4.58543e-05	21.1418
461046	3	1.79999e-10	-0.00609385	0.000956033	34615898	ukb-b-5495	rs17031936	G	A	0.237496	|| id:ukb-b-5495	TRUE	reported	igd	8.81161e-05	40.629
461046	3	1.79999e-06	-0.00405693	0.000849345	79636314	ukb-b-5495	rs67885345	C	G	0.365712	|| id:ukb-b-5495	TRUE	reported	igd	4.94836e-05	22.8152
461046	3	3.59998e-07	0.00466192	0.000916274	47606215	ukb-b-5495	rs11716779	G	A	0.268513	|| id:ukb-b-5495	TRUE	reported	igd	5.61449e-05	25.8867
461046	4	9.70063e-14	0.0112689	0.00151372	103146888	ukb-b-5495	rs35225200	C	A	0.083249	|| id:ukb-b-5495	TRUE	reported	igd	0.000120192	55.4205
461046	4	4.90004e-07	0.00454818	0.00090427	19011615	ukb-b-5495	rs207355	G	A	0.713454	|| id:ukb-b-5495	TRUE	reported	igd	5.4867e-05	25.2975
461046	4	3.40001e-06	-0.00485044	0.0010447	25150890	ukb-b-5495	rs6849555	C	G	0.200977	|| id:ukb-b-5495	TRUE	reported	igd	4.67535e-05	21.5564
461046	4	6.4e-08	-0.00804844	0.00148836	15128736	ukb-b-5495	rs75621887	G	A	0.081274	|| id:ukb-b-5495	TRUE	reported	igd	6.34214e-05	29.2419
461046	4	2.5e-06	-0.00399159	0.000848434	130251795	ukb-b-5495	rs28459462	A	G	0.644121	|| id:ukb-b-5495	TRUE	reported	igd	4.80055e-05	22.1337
461046	5	4.09996e-06	0.00945066	0.00205179	65674631	ukb-b-5495	rs1651022	A	G	0.04091	|| id:ukb-b-5495	TRUE	reported	igd	4.60144e-05	21.2157
461046	5	3.09999e-06	0.00385898	0.000827149	143487646	ukb-b-5495	rs7717463	T	C	0.571762	|| id:ukb-b-5495	TRUE	reported	igd	4.72077e-05	21.7659
461046	5	4.39997e-06	0.0051407	0.00111922	158147806	ukb-b-5495	rs58979455	T	A	0.157059	|| id:ukb-b-5495	TRUE	reported	igd	4.57561e-05	21.0966
461046	5	2.19999e-06	-0.00392499	0.000828998	3326762	ukb-b-5495	rs57735331	A	G	0.435719	|| id:ukb-b-5495	TRUE	reported	igd	4.86189e-05	22.4165
461046	5	4.30002e-09	0.00477938	0.000814153	122108890	ukb-b-5495	rs3756362	G	C	0.530473	|| id:ukb-b-5495	TRUE	reported	igd	7.47402e-05	34.4611
461046	5	3.09999e-07	0.0042227	0.000825528	145371780	ukb-b-5495	rs977205	A	C	0.588201	|| id:ukb-b-5495	TRUE	reported	igd	5.67477e-05	26.1647
461046	5	4.30002e-06	0.010567	0.00229865	44534364	ukb-b-5495	rs62368490	T	C	0.033216	|| id:ukb-b-5495	TRUE	reported	igd	4.58346e-05	21.1327
461046	6	2.19999e-07	0.00471681	0.000909769	12084445	ukb-b-5495	rs9296258	G	C	0.721192	|| id:ukb-b-5495	TRUE	reported	igd	5.82995e-05	26.8802
461046	6	3.79997e-08	0.00448685	0.000816096	92139101	ukb-b-5495	rs2748287	A	G	0.473693	|| id:ukb-b-5495	TRUE	reported	igd	6.55583e-05	30.2273
461046	6	1.7e-09	0.00552538	0.000917755	41820654	ukb-b-5495	rs6458247	G	A	0.732251	|| id:ukb-b-5495	TRUE	reported	igd	7.86126e-05	36.2467
461046	6	3.50002e-06	-0.0100441	0.00216564	19689198	ukb-b-5495	rs191478493	A	G	0.038941	|| id:ukb-b-5495	TRUE	reported	igd	4.66536e-05	21.5104
461046	6	2.99999e-06	0.00458508	0.000982329	131870611	ukb-b-5495	rs2608914	A	T	0.21816	|| id:ukb-b-5495	TRUE	reported	igd	4.72514e-05	21.786
461046	6	5.19996e-09	-0.00494138	0.000846164	105358192	ukb-b-5495	rs6902789	A	G	0.367712	|| id:ukb-b-5495	TRUE	reported	igd	7.39624e-05	34.1024
461046	6	5.99998e-08	-0.00669374	0.00123503	73168951	ukb-b-5495	rs10455260	C	T	0.130499	|| id:ukb-b-5495	TRUE	reported	igd	6.37105e-05	29.3752
461046	6	2e-06	0.00556849	0.00117119	32634646	ukb-b-5495	rs28746853	C	T	0.175767	|| id:ukb-b-5495	TRUE	reported	igd	4.90292e-05	22.6057
461046	6	1.6e-06	-0.00495035	0.0010328	21062731	ukb-b-5495	rs11969047	G	A	0.191394	|| id:ukb-b-5495	TRUE	reported	igd	4.9828e-05	22.974
461046	7	4.60002e-06	-0.00390146	0.000851684	23940721	ukb-b-5495	rs59376676	C	T	0.355781	|| id:ukb-b-5495	TRUE	reported	igd	4.55128e-05	20.9843
461046	7	2.30001e-08	-0.00454915	0.000814506	104870448	ukb-b-5495	rs7794036	C	T	0.529654	|| id:ukb-b-5495	TRUE	reported	igd	6.76548e-05	31.1939
461046	7	1.2e-06	0.00479014	0.000984828	133480664	ukb-b-5495	rs2542264	G	A	0.221943	|| id:ukb-b-5495	TRUE	reported	igd	5.13108e-05	23.6578
461046	7	1.79999e-06	0.00787817	0.00165051	114952055	ukb-b-5495	rs13221917	T	C	0.065443	|| id:ukb-b-5495	TRUE	reported	igd	4.94138e-05	22.7831
461046	7	2.1e-07	-0.0121656	0.00234299	72399120	ukb-b-5495	rs77788393	T	C	0.030963	|| id:ukb-b-5495	TRUE	reported	igd	5.84732e-05	26.9603
461046	8	1.89998e-06	0.00429833	0.000901762	106307372	ukb-b-5495	rs2957462	T	C	0.284884	|| id:ukb-b-5495	TRUE	reported	igd	4.92777e-05	22.7203
461046	8	5.99998e-07	-0.00409012	0.00081963	8969611	ukb-b-5495	rs11784654	A	T	0.480067	|| id:ukb-b-5495	TRUE	reported	igd	5.40093e-05	24.902
461046	8	2.90001e-06	0.00382485	0.000817292	43418266	ukb-b-5495	rs13276687	A	G	0.46016	|| id:ukb-b-5495	TRUE	reported	igd	4.75017e-05	21.9014
461046	9	2.90001e-06	-0.0143617	0.00306814	32761339	ukb-b-5495	rs149131278	C	A	0.018346	|| id:ukb-b-5495	TRUE	reported	igd	4.75222e-05	21.9109
461046	9	5.30005e-09	-0.00474782	0.000813539	15826335	ukb-b-5495	rs2891007	A	T	0.490458	|| id:ukb-b-5495	TRUE	reported	igd	7.38678e-05	34.0588
461046	9	4.09996e-06	0.00528026	0.00114659	11055480	ukb-b-5495	rs11789404	G	A	0.148429	|| id:ukb-b-5495	TRUE	reported	igd	4.59971e-05	21.2076
461046	9	1.09999e-06	0.0179518	0.00368789	101947426	ukb-b-5495	rs113279898	T	A	0.013532	|| id:ukb-b-5495	TRUE	reported	igd	5.13918e-05	23.6951
461046	9	4.20001e-07	0.00441902	0.000873291	74836785	ukb-b-5495	rs10781087	A	T	0.323232	|| id:ukb-b-5495	TRUE	reported	igd	5.55348e-05	25.6054
461046	9	9.49992e-10	-0.0053284	0.000870915	124641918	ukb-b-5495	rs10760201	A	G	0.677669	|| id:ukb-b-5495	TRUE	reported	igd	8.11825e-05	37.4318
461046	9	4.70002e-06	-0.00514377	0.00112373	29502746	ukb-b-5495	rs1980753	C	A	0.844115	|| id:ukb-b-5495	TRUE	reported	igd	4.54439e-05	20.9526
461046	9	1.40001e-07	0.00435811	0.000828046	92177897	ukb-b-5495	rs7036107	G	A	0.510714	|| id:ukb-b-5495	TRUE	reported	igd	6.00782e-05	27.7004
461046	10	2.69998e-06	0.00430943	0.000918923	89604732	ukb-b-5495	rs10788569	C	T	0.268646	|| id:ukb-b-5495	TRUE	reported	igd	4.76998e-05	21.9927
461046	10	1.89998e-06	0.00389929	0.000819123	107258114	ukb-b-5495	rs10884152	T	C	0.55061	|| id:ukb-b-5495	TRUE	reported	igd	4.91482e-05	22.6606
461046	10	8.10028e-12	0.00611206	0.000894042	114758349	ukb-b-5495	rs7903146	T	C	0.290668	|| id:ukb-b-5495	TRUE	reported	igd	0.000101361	46.7366
461046	10	2e-06	-0.00392338	0.000825678	123205738	ukb-b-5495	rs4752563	G	A	0.421436	|| id:ukb-b-5495	TRUE	reported	igd	4.89704e-05	22.5786
461046	11	4.49997e-06	0.00782997	0.00170672	84832228	ukb-b-5495	rs72961508	A	G	0.061636	|| id:ukb-b-5495	TRUE	reported	igd	4.5649e-05	21.0472
461046	11	3.59998e-06	0.00561836	0.00121234	63858714	ukb-b-5495	rs12805344	A	G	0.128717	|| id:ukb-b-5495	TRUE	reported	igd	4.65807e-05	21.4767
461046	11	2.59998e-07	0.00541897	0.00105285	127804345	ukb-b-5495	rs3016635	T	C	0.182742	|| id:ukb-b-5495	TRUE	reported	igd	5.74555e-05	26.491
461046	11	6.19998e-07	-0.00418165	0.000838726	20183835	ukb-b-5495	rs11025417	G	T	0.375457	|| id:ukb-b-5495	TRUE	reported	igd	5.39123e-05	24.8573
461046	11	1e-06	0.00426389	0.000872111	108822999	ukb-b-5495	rs11212825	C	G	0.635517	|| id:ukb-b-5495	TRUE	reported	igd	5.18444e-05	23.9038
461046	11	1.7e-06	0.0123982	0.00259208	46928336	ukb-b-5495	rs116855242	A	G	0.025131	|| id:ukb-b-5495	TRUE	reported	igd	4.96198e-05	22.878
461046	12	7.10003e-07	-0.00407949	0.000822864	42010441	ukb-b-5495	rs287039	T	C	0.580557	|| id:ukb-b-5495	TRUE	reported	igd	5.33075e-05	24.5784
461046	12	2.80001e-07	0.00483855	0.000941467	893613	ukb-b-5495	rs7308320	C	T	0.248171	|| id:ukb-b-5495	TRUE	reported	igd	5.72863e-05	26.413
461046	12	1.89998e-06	-0.0133643	0.00280784	85816826	ukb-b-5495	rs116978595	A	G	0.021705	|| id:ukb-b-5495	TRUE	reported	igd	4.9134e-05	22.654
461046	12	3.79997e-06	-0.00431773	0.000934594	108629780	ukb-b-5495	rs1426371	A	G	0.259888	|| id:ukb-b-5495	TRUE	reported	igd	4.62914e-05	21.3434
461046	12	1.7e-08	-0.00497762	0.000882584	121432117	ukb-b-5495	rs56348580	C	G	0.307311	|| id:ukb-b-5495	TRUE	reported	igd	6.89854e-05	31.8075
461046	13	4.70002e-06	0.00400381	0.000874271	90206489	ukb-b-5495	rs9560388	C	A	0.319371	|| id:ukb-b-5495	TRUE	reported	igd	4.54874e-05	20.9726
461046	13	4.90004e-06	-0.00409878	0.000897174	75835553	ukb-b-5495	rs571680	C	G	0.291668	|| id:ukb-b-5495	TRUE	reported	igd	4.52681e-05	20.8715
461046	14	5.30005e-07	0.00413223	0.000823684	77513891	ukb-b-5495	rs1013652	G	A	0.422919	|| id:ukb-b-5495	TRUE	reported	igd	5.45858e-05	25.1678
461046	14	4.79954e-11	-0.00548382	0.000833862	47091395	ukb-b-5495	rs360180	G	T	0.610617	|| id:ukb-b-5495	TRUE	reported	igd	9.37979e-05	43.249
461046	15	3.09999e-06	0.00731101	0.00156846	66812081	ukb-b-5495	rs12902652	T	C	0.07227	|| id:ukb-b-5495	TRUE	reported	igd	4.71241e-05	21.7273
461046	15	3.2e-06	-0.00460697	0.0009895	35740582	ukb-b-5495	rs1037575	A	G	0.784647	|| id:ukb-b-5495	TRUE	reported	igd	4.70148e-05	21.6769
461046	15	1.79999e-06	0.00778261	0.00163045	66127257	ukb-b-5495	rs12911557	G	A	0.932213	|| id:ukb-b-5495	TRUE	reported	igd	4.94163e-05	22.7842
461046	16	4.20001e-07	0.00418791	0.000827907	53809123	ukb-b-5495	rs55872725	T	C	0.403626	|| id:ukb-b-5495	TRUE	reported	igd	5.54962e-05	25.5876
461046	16	3.2e-09	-0.00491871	0.000831081	30134656	ukb-b-5495	rs28529403	C	T	0.398732	|| id:ukb-b-5495	TRUE	reported	igd	7.59694e-05	35.0279
461046	16	7.10003e-07	0.00466485	0.000940904	71987875	ukb-b-5495	rs34235351	A	G	0.248037	|| id:ukb-b-5495	TRUE	reported	igd	5.33111e-05	24.5801
461046	17	3.2e-06	0.00436087	0.000936061	79052815	ukb-b-5495	rs4969376	A	G	0.253593	|| id:ukb-b-5495	TRUE	reported	igd	4.70732e-05	21.7038
461046	17	6.19998e-07	-0.00419297	0.000841254	35737753	ukb-b-5495	rs829154	T	C	0.519992	|| id:ukb-b-5495	TRUE	reported	igd	5.38793e-05	24.842
461046	17	4e-09	0.00478751	0.000813496	8125541	ukb-b-5495	rs12938531	G	A	0.502832	|| id:ukb-b-5495	TRUE	reported	igd	7.51159e-05	34.6343
461046	17	3.89996e-09	0.00480014	0.000815445	46967061	ukb-b-5495	rs12950328	T	C	0.539392	|| id:ukb-b-5495	TRUE	reported	igd	7.51522e-05	34.6511
461046	17	3.89996e-07	0.00507975	0.00100137	66004715	ukb-b-5495	rs78186330	A	G	0.208604	|| id:ukb-b-5495	TRUE	reported	igd	5.58119e-05	25.7332
461046	18	2e-06	-0.0039123	0.000822768	50026142	ukb-b-5495	rs6508144	G	C	0.5682	|| id:ukb-b-5495	TRUE	reported	igd	4.90393e-05	22.6104
461046	18	5.60003e-08	-0.00467812	0.000861293	21003061	ukb-b-5495	rs2037640	T	C	0.337103	|| id:ukb-b-5495	TRUE	reported	igd	6.39836e-05	29.5012
461046	18	4.90004e-07	0.00578609	0.00115038	1819543	ukb-b-5495	rs8084696	T	G	0.148084	|| id:ukb-b-5495	TRUE	reported	igd	5.48681e-05	25.298
461046	19	6.49995e-07	0.00520903	0.00104719	19532682	ukb-b-5495	rs11669516	A	G	0.185174	|| id:ukb-b-5495	TRUE	reported	igd	5.36655e-05	24.7435
461046	19	7.89951e-11	0.00546478	0.000840291	49259529	ukb-b-5495	rs838133	G	A	0.549378	|| id:ukb-b-5495	TRUE	reported	igd	9.1728e-05	42.2945
461046	19	5e-07	-0.00545371	0.00108529	50098423	ukb-b-5495	rs12462756	A	G	0.168096	|| id:ukb-b-5495	TRUE	reported	igd	5.47677e-05	25.2517
461046	20	2e-07	-0.00425802	0.000819269	41939651	ukb-b-5495	rs6030775	C	T	0.449429	|| id:ukb-b-5495	TRUE	reported	igd	5.85858e-05	27.0122
461046	20	1.7e-06	-0.00583734	0.00121865	62858844	ukb-b-5495	rs41279350	G	A	0.127622	|| id:ukb-b-5495	TRUE	reported	igd	4.9763e-05	22.9441
461046	21	2.19999e-06	0.00491819	0.00103943	44369492	ukb-b-5495	rs9754109	T	C	0.189582	|| id:ukb-b-5495	TRUE	reported	igd	4.85573e-05	22.3882
461046	22	4.09996e-08	-0.00525121	0.000957444	42521985	ukb-b-5495	rs4078247	C	T	0.222064	|| id:ukb-b-5495	TRUE	reported	igd	6.52408e-05	30.0809
461046	22	4.09996e-07	0.0042264	0.000834303	37825220	ukb-b-5495	rs9610753	C	G	0.396547	|| id:ukb-b-5495	TRUE	reported	igd	5.56577e-05	25.6621

## Sheet: Table S6
			Table S6 Sensitivity analysis Neuroticism traits on the risk of chronic pain.
		Exposure Neuroticism traits	Outcome Chronic pain	Heterogeneity test		Pleiotropy test		MRPRESSO
				Q value	P	Intercept	P	RSSobs	P
		Neuroticism	Atypical facial pain	64.048	0.243	0.0262	0.343	66.129	0.246
		Neuroticism	Lower back pain	118.595	2.16877e-06	0.004	0.632	123.649	0.786
		Neuroticism	Sciatica	122.92	6.39185e-07	0.007	0.362	127.932	0.988
		Neuroticism	Limb pain	150.062	2.61973e-10	0.009	0.089	156.142	0.946
		Experiencing mood swings	Limb pain	231.023	0.362	0.006	0.069	165.323	0.632
		Experiencing mood swings	Atypical facial pain	126.029	0.412	0.009	0.036	179.324	0.323
		Experiencing mood swings	Joint pain	321.236	0.036	0.012	0.236	263.329	0.369
		Experiencing mood swings	Thoracic pain	326.976	0.213	0.053	0.219	210.023	0.627
		Experiencing mood swings	Lower back pain	214.636	0.512	0.004	0.691	292.346	0.995
		Experiencing mood swings	Sciatica	213.302	0.231	0.003	0.632	112.236	0.393
		Experiencing mood swings	Muscular pain	152.285	0.451	0.002	0.615	352.194	0.291
		Depressed affect	Muscular pain	212.951	<0.001	0.006	0.4	215.887	0.362
		Depressed affect	Joint pain	242.389	0.452	<-0.001	0.835	62.685	0.468
		Depressed affect	Lower back pain	290.972	7.13161e-07	-0.003	0.656	295.457	0.226
		Depressed affect	Sciatica	279.443	1.42414e-10	-0.002	0.659	283.632	0.301
		Depressed affect	Limb pain	369.306	1.59748e-21	<-0.001	0.916	375.115	0.967
		Worry	Muscular pain	158.08	0.461	-0.001	0.433	156.746	0.206
		Worry	Joint pain	237.204	4.62015e-05	0.001	0.783	240.268	0.804
		Worry	Lower back pain	288.588	1.07605e-09	0.003	0.491	292.195	0.987
		Worry	Sciatica	261.411	3.31366e-07	-0.002	0.593	264.824	0.842
		Worry	Thoracic pain	179.78	0.136	-0.004	0.58	181.88	0.13
		Worry	Limb pain	384.016	4.83039e-21	-0.003	0.26	389.026	0.594
